# Supplementary material for: Molecular Mapping of PMR1, a Novel Locus Conferring Resistance to Powdery Mildew in Pepper (Capsicum annuum)
Source: Front Plant Sci. 2017 Dec 8;8:2090. doi: 10.3389/fpls.2017.02090 (PMC5727091; doi:10.3389/fpls.2017.02090)
Supplement: Table S1 — 96 SNP markers used in the Fluidigm genotyping assay. [file Table1.xlsx]

## Sheet: Tabls S1
Table S1 96 SNP markers used in the Fluidigm genotyping assay
Marker name	Chr	CM334 Chr	Start (bp)	End (bp)	*Distance (cM)	SNP_SEQ	ASP1_SEQ	ASP2_SEQ	LSP_SEQ	STA_SEQ
CAPS_CONTIG.11126	P1_Wild	8	144459825	144459705	0.311	TGCGAATGATGCTCAAAATGATAAGGACCGTGGTCAGATCATGGTGGAATTAACCTACAA[G/A]CCATTTAAGGAGGACGAGTTGCCGAAAGATATTGAAGATAATGATGCAGCACATAAGGTT	CAACTCGTCCTCCTTAAATGGC	GCAACTCGTCCTCCTTAAATGGT	CCGTGGTCAGATCATGGTGGA	GCATCATTATCTTCAATATCTTTCGGC
KS24033B07	P1_Wild	1	168799859	168799830	10.251	CCTTTAATCCAGGATTTGAAGATTCTAACATCAAATAACAACGTATACACGCATTTTCCG[A/T]GAAAGACTTGCATCAGGATCAGAGTGCTTTCTTGACTTCCAAAAAGTTGGAACGCTCCTT	CTCTGATCCTGATGCAAGTCTTTCT	TCTGATCCTGATGCAAGTCTTTCA	ACATCAAATAACAACGTATACACGCATTTTCC	TTTTGGAAGTCAAGAAAGCACTCT
CAPS_CONTIG.2694	P1_Wild	2	70771219	70771066	22.445	GAAAACATTACACATGGTCAGTTTGCCTTCACAACAACTGAGGCAGGCAACTACCTAGCATGTTTTTGGGTTGAAGATGGTCATAATGCAGGA[A/G]GTGGGAGCATAAGTGTTGGCCTTGACTGGAAAACAGGAATTGCTGCCAAGGATTGGGAAACGGTTGCCAGAAAGGAGAAGATAGAGG	GCCAACACTTATGCTCCCACT	CCAACACTTATGCTCCCACC	GAGGCAGGCAACTACCTAGCA	TTCCTGTTTTCCAGTCAAGGC
CAPS_CONTIG.11664	P1_Wild	8	131932078	131932191	34.86	CGATATTGCTCCTTCTCTTGTACCCTTTTCGAACCCCATATCTCACCGTTCTCTCATCGG[A/C]GGTAATCATACCTCTGCTCGTTTCTGTTCTCGGTAACCCCACTTTTCTCCTTTCGAATCC	TCTCACCGTTCTCTCATCGGA	TCACCGTTCTCTCATCGGC	GGTTACCGAGAACAGAAACGAGC	TGTACCCTTTTCGAACCCCATA
CAPS_CONTIG.937	P1_Wild	8	126870874	126870754	47.789	AAGCTAGACTTTGATAAAAGTCAAGTTGTTTACTCAAGTTACTTGCAACTTTCATGGATT[C/T]CTACATTAGATTACTTCAAAAGTGCCAACTCTGGGGCAGTATTTGTTTACTTATTTCATA	TCAAGTTACTTGCAACTTTCATGGATTC	TCAAGTTACTTGCAACTTTCATGGATTT	GCCCCAGAGTTGGCACTTT	GTCAAGTTGTTTACTCAAGTTACTTGC
CAPS_CONTIG.7504	P1_Wild	8	123305121	123305001	61.739	AGTTTCATTATTACGAACTGCCACAAGTGTGGCTGGGAAGGCCAAGCAGGTATCATCACA[G/A]CAAGAGAATGATCTTGAGGTGGATCCATGGATTCTTTTAGAGGACGGGGCAGGGTCAAGC	TCCACCTCAAGATCATTCTCTTGC	GATCCACCTCAAGATCATTCTCTTGT	GCTGGGAAGGCCAAGCA	CCTCTAAAAGAATCCATGGATCCAC
KS23001F06	P1_Wild	1	217668184	217668304	76.463	ACCGAACCCTTTTACGCAATTCCTCTAACTCCCTCTCCATTACATACATTTTCTCCTTCA[G/A]CTCCATGTTTTCCTCCTCCAATCTCTCTATATGTTCCTCCACATCATCAACTCTGTAACC	CCTCTCCATTACATACATTTTCTCCTTCAG	CCTCTCCATTACATACATTTTCTCCTTCAA	AGAGAGATTGGAGGAGGAAAACATGG	CAATTCCTCTAACTCCCTCTCCAT
CAPS_CONTIG.1833	P1_Wild	1	138666229	138666112	91.976	GATGATACAACTTGACTACAATCAAGTATTACTTATAGAGGAAGCATCAAAATACTGTTC[A/G]TCTTTGGGTGCCGAGGTGTTATCGTTTAATCATCTATGCTTCAGTTCTAAATTATAAAGT	ACCTCGGCACCCAAAGAT	ACCTCGGCACCCAAAGAC	GACTACAATCAAGTATTACTTATAGAGGAAGCATCAA	ATGATTAAACGATAACACCTCGGC
CAPS_CONTIG.12116	P1_Wild	1	6147498	6147004	161.471	TTATTGAAAAATACACGACCTGCATTTTCTTTGTTTGCTGTAGTCATGGCTACTGCTGGAGTACTGAGAGTCATCAGTAGATCTGAACAGAAAGCACCTAATGGCGCTAAAGATTTCTGCAGAGGGACGAATTGAGATTATTGCGCGCGGTTTAGTTTCGAGTGTTGGAGATGCTGATTATGCTACCATGAAGCCAAGAAACTCCTTTCTGTTACAGTGTATATCGTTAGCTTTATCTAAAACTGG[G/T]CCATTTTCTTACCAACCTCATGTGTTTCTATGCCTCACTACAGCTTTGTTGACTGAAATCTTCCCCTTGCCACACATTTATATCGGAATCCAGGAATCACCTTCTGGCAACTTGGTGGGATTAGTTCTCAATGAGGTCCAGCAGCATC…	CACATGAGGTTGGTAAGAAAATGGC	ACACATGAGGTTGGTAAGAAAATGGA	CTCCTTTCTGTTACAGTGTATATCGTTAGCT	AAAGCTGTAGTGAGGCATAGAAAC
CAPS_CONTIG.7829	P1_Wild				173.37	ATTGCCACTTTTGTTACCTGGAATGATTGCTATTGTCAAGAATCCTAATAATCCATATTA[C/T]ATGTATTGTGGGATTGTGCAGAGGATTACTGATGGCAAAGCTGCTGTGCTTTTTGAAGGT	CTCTGCACAATCCCACAATACATG	CCTCTGCACAATCCCACAATACATA	CCTGGAATGATTGCTATTGTCAAGAATCC	CAGCTTTGCCATCAGTAATCCTC
CAPS_CONTIG.2427	P2	2	6199967	6199847	9.965	TATCCGAAGATCTTACCTACTATCGAAATTTGCCATGCCCTGACACCATATACTTCCAAG[A/C]TCATACTCTTATGCTTCCAAGAACCTGTGTAGCCAGCGGCCTCATCCTTTCTTCCCTTTT	CCCTGACACCATATACTTCCAAGA	CCCTGACACCATATACTTCCAAGC	CCGCTGGCTACACAGGTTCT	ATCGAAATTTGCCATGCCCT
KS01048D11	P2	2	120447268	120447148	12.44	CAGCACGGGTGAGGCTTTATCACTAGGTATTGCATACTCAATTTTCTCCCTGCTCACTCG[A/T]GTGACATGGTTAGCTAAAGATGTCATATGGCTTGCTGCTGATTCACAGCACGGGGAATAT	AATTTTCTCCCTGCTCACTCGA	AATTTTCTCCCTGCTCACTCGT	CAGCAGCAAGCCATATGACATCTT	GCTTTATCACTAGGTATTGCATACTCA
CAPS_CONTIG.7292	P2	2	120522146	120522026	13.457	TATCTGTAGTGGCAGTTGTGTAACCAAGTGGCCCATTTAGGGTGCTCAGAAAAATTCACA[C/G]CTAACACGTGGCAAATGTCATGGTCTAGAGTAACATCATTACTCTCTAAAAAGAAACTCT	CATGACATTTGCCACGTGTTAGG	ATGACATTTGCCACGTGTTAGC	GTGGCCCATTTAGGGTGCTC	AGAGTAATGATGTTACTCTAGACCATGA
CAPS_CONTIG.8539	P2	2	2558942	2559060	25.248	TCCTCTCTCCCTCTCAACACACAACAATTCCATAACACTTCATAAAAAACAGAGAGTCTT[C/T]CCATGGCAGTTGAAGCGAGACACCTCAATCTTTTCACTCAACAACAAATCATTTCTAATC	CGCTTCAACTGCCATGGG	TCGCTTCAACTGCCATGGA	CTCAACACACAACAATTCCATAACACTTCAT	TGAAAAGATTGAGGTGTCTCGC
CAPS_CONTIG.9831	P2	2	143839125	143839245	54.916	GAATAATTGTAGAATGACAAAGGAAAACGGAGAGAGTCAAGATCACCCTTGTCTCAGCAG[C/T]CAACCTGTTACCATAGATGAAGAAGAAGTCATTCTTTTCAAGCCCATCACAAGACACAAC	TCACCCTTGTCTCAGCAGC	GATCACCCTTGTCTCAGCAGT	TGACTTCTTCTTCATCTATGGTAACAGGTTG	CAAAGGAAAACGGAGAGAGTCAA
CAPS_CONTIG.9038	P2	2	160074778	160074898	80.882	TTGTGCATGGACATTTCCAAGGGTCATTTGCCAAATCATGTAGCTGATGCTGATTCTGAG[C/T]CTGTTGGGCAGCACGAGAAGGAAATGTCAGGTTGGAGCGTGCTTGATATTGGGACTGGCA	TGTAGCTGATGCTGATTCTGAGC	ATGTAGCTGATGCTGATTCTGAGT	TCCTTCTCGTGCTGCCCA	CAAGGGTCATTTGCCAAATCATG
CAPS_CONTIG.4895	P2	2	162987297	162987177	91.546	ATCCACCTGGAAGATTGAATTTGGCAGAGTCCAGAAACAGTAGACCCTCTATGAGGAATC[C/G]AGACTTTGTACCTACCCTTAGAGAGACCTCATTGCAGTTCAATTATCCTTCAGCAAATAA	ACAGTAGACCCTCTATGAGGAATCC	ACAGTAGACCCTCTATGAGGAATCG	CTGCAATGAGGTCTCTCTAAGGGT	ATTTGGCAGAGTCCAGAAACAG
CAPS_CONTIG.460	P2	2	167748678	167748798	103.03	CGAATTTCTTGAACTATGATATTTATGATCTTGAGCTCACCTCCGTTAAGGATAACTCGG[A/G]GCTTAAGAAATTGCTCATGGAAACAACGAGCAAATCCATCATTGTCATTGAAGATATTGA	ACCTCCGTTAAGGATAACTCGGA	CCTCCGTTAAGGATAACTCGGG	TTTGCTCGTTGTTTCCATGAGCAAT	TGATCTTGAGCTCACCTCCG
CAPS_CONTIG.12241	P2	2	169816757	169816877	104.353	TAGGGTTATACTTTAATAAAGTGTTAGTCTGTGTAATCATTTGCTTGTTCTGTAATCAGT[G/T]GTCACTAGAAGCTAAAACATATGTGCATGTCCTCTTTGCTTCAAATGGATAGTCATTTTC	GCACATATGTTTTAGCTTCTAGTGACC	TGCACATATGTTTTAGCTTCTAGTGACA	GTCTGTGTAATCATTTGCTTGTTCTGTAATCA	AAGCAAAGAGGACATGCACAT
CAPS_CONTIG.9821	P2	2	170520111	170520235	105.552	AGCTCTTGTATTGTATTTAACTTGAAAATTCTCAAAGTGATAGGAAATGTTATCCTTGAA[C/T]GTTTTTTGCTGCATCTGTAGTTTTAGTTGAACGGGACTTCGTAAGGGCTTGAATTTGTAC	ACTAAAACTACAGATGCAGCAAAAAACG	ACTAAAACTACAGATGCAGCAAAAAACA	GAAAATTCTCAAAGTGATAGGAAATGTTATCCTTGA	ACGAAGTCCCGTTCAACTAAAAC
CAPS_CONTIG.180	P3				31.286	CCATACCATTCCTGTAACTTTTGTAAGTAAATCAGGATATTGGAATTTCATCACAGTGAT[G/A]CGTGAAAATGGTGATGTTAACCTCCACAACTGCAACCATCTGTGAAGTTTACCTTCAAAT	AGGTTAACATCACCATTTTCACGC	GAGGTTAACATCACCATTTTCACGT	TGTAAGTAAATCAGGATATTGGAATTTCATCACAGT	GTTGCAGTTGTGGAGGTTAACA
CAPS_CONTIG.6256	P3	3	20168532	20168652	31.961	AGCGAAGGTGCTACAGATGAGGAGCGCAGCCGTCTTGAAGTGGTTGGTGAATACCACCTC[A/G]GTGAATTTGTTAACAGGTTTAGACACGGTTCACTTGTCATGCGACTGCCAGATTCAGACG	GTGGTTGGTGAATACCACCTCA	TGGTTGGTGAATACCACCTCG	GCATGACAAGTGAACCGTGTCTAA	GCGCAGCCGTCTTGAAG
CAPS_CONTIG.8828	P3	3	23359547	23359427	37.443	CTCTTCAGCAAAATCCGGAATCACCAAAACTTAAGCAAGAGTTGCAACACATAGTGTGTA[C/T]ATCCATTTTGTTGTCAATATTTGTTCAAAGTCCATTGTTAGTGTGTGTTTGTACAATATA	CAAGAGTTGCAACACATAGTGTGTAC	CAAGAGTTGCAACACATAGTGTGTAT	TGGACTTTGAACAAATATTGACAACAAAATGGA	CGGAATCACCAAAACTTAAGCAAGA
CAPS_CONTIG.9537	P3	3	254363505	254363588	42.2	CCAATGCTTCAAACTTGTTTTCAGCTGT[C/T]ACAAATGGCAAATTTGTTTCCTCTGCAACTGCTGCAGCAATTTTTATGTCAAACC	TGCTTCAAACTTGTTTTCAGCTGTC	TGCTTCAAACTTGTTTTCAGCTGTT	GCAGCAGTTGCAGAGGAAACA	AATGCTTCAAACTTGTTTTCAGCTG
ANOK.CO910343	P3	3	96189734	96189614	56.312	ATCCTCCTGGAGTGCAATCTCAGAATAGTGCACCTGCTCCTTCAGTTCCTACTTATGTGT[A/G]TGGCAATTCTGTCACACCTAATGCTCAACCTGCATACCCAACATCTTCATACAGTTATCC	CATTAGGTGTGACAGAATTGCCAT	CATTAGGTGTGACAGAATTGCCAC	AGTGCACCTGCTCCTTCAGT	GGGTATGCAGGTTGAGCATT
CAPS_CONTIG.9004	P3	3	210562894	210563014	70.355	CTGAGTAGGGAAGATATTGAAAATGCCATACTTGGAGGTCCATAAGGACACCATTTTATG[G/T]GCATATGTTAGTTAGCGTCAGCGCTTCCATCTGAATTCCAAGCAACTCTAATGGACTAAA	AGGTCCATAAGGACACCATTTTATGG	AGGTCCATAAGGACACCATTTTATGT	AGATGGAAGCGCTGACGCTA	TGAAAATGCCATACTTGGAGGTC
CAPS_CONTIG.5830	P3	3	217283863	217283488	77.545	TTTCAGGGAAGAAATGGCAGAGCTTTTCTGTTTACTCATGTGATGAATATTGTTGTTGGGGCTAAAGAAGACAGAACTCTCATGACTGGTCTTCATACTGTTGCTGATATACACTGTGGGGATTGCAATGAGGT[A/T]TTGGGCTGGAAATACGAACGAGCTTATGAGCCTACTCAGAAGTACAAGGAAGGGAAATTCATACTTGAGAAATCTAAAATCGTTAAAGAGAATTGGTAGTCCACCACCAATTTCATTATTGATTCTTTATCTTAGTACTTAATGTAAGTAATGCTTATTCTATCTATATCACTCCTTGTACAGAACATGCCAAACTGAAAAAATTGCAAAAGTTCAATTGAAGATTTCGACTTTTTGTTGT	TCGTTCGTATTTCCAGCCCAAT	TCGTTCGTATTTCCAGCCCAAA	TCATACTGTTGCTGATATACACTGTGGG	TCTGAGTAGGCTCATAAGCTCG
CAPS_CONTIG.11933	P3				102.723	ACACCAGCAGACGTGAAAGAGTACCCTAATTCCTATGTTTTCGTCGTTGATATGCCGGGG[C/T]TGAAATCTGGAGACATCAAAGTGCAGGTGGAAGAGGAAAATGTGCTGCTTATTAGCGGAG	GCACTTTGATGTCTCCAGATTTCAG	GCACTTTGATGTCTCCAGATTTCAA	CCTATGTTTTCGTCGTTGATATGCCG	ATTTTCCTCTTCCACCTGCAC
CAPS_CONTIG.730	P3	3	241947256	241947136	112.831	TCTTTCAGCAGCTACTGACCCTTCAACACCATCTGCACTCTTCAGTTTGAGCTTGGCATT[A/G]CTGGTTGTTGGCCCTGCTTGTGTGTATCTGGTCCCTGAAGATTACCCTTGGCAAATTGCT	ACTCTTCAGTTTGAGCTTGGCATTA	TCTTCAGTTTGAGCTTGGCATTG	AGGGACCAGATACACACAAGCA	CCTTCAACACCATCTGCACTC
CAPS_CONTIG.3343	P3	3	249528894	249528774	120.406	CTGAACAAGGGAACCGGGAAAATCGCTTAAATATGCCCTCCACAGGAGGTGACACTGATG[A/T]TTCCACTAAGAGAGTCATAGATAGTGCTCATGTTAAGCAGACTCTCGAAACTGATATTGC	CACAGGAGGTGACACTGATGA	CACAGGAGGTGACACTGATGT	GCTTAACATGAGCACTATCTATGACTCTCT	GAAAATCGCTTAAATATGCCCTCC
CAPS_CONTIG.915	P3	3	253119110	253119230	133.393	AGGAGAGTTAGAGAAGGCGCGGCGATGGTGAGGACACAAGGAGATCTATTAGGTAGGGGT[A/G]ATATTGTTGATACAGTTCGTAATGTGAGGAAAGTGATGGGAGATATTAGGGTTCTATCGA	TCCTCACATTACGAACTGTATCAACAATATT	CCTCACATTACGAACTGTATCAACAATATC	GCGATGGTGAGGACACAAGGA	TCTCCCATCACTTTCCTCACATTA
KS16052G01	P4	4	1074760	1074880	7.269	CAGGGACAAAATCAGCAGACGAGCGGATTTAGGCAAGGCCAACAACCGCCATCGCAACAG[A/T]GCTATGGATCTTTGGGGGGCTACCCACATTTCTACAATTCTCAAGCTGGTATCTCATTAG	CCCCCCAAAGATCCATAGCT	CCCCCCAAAGATCCATAGCA	GCGGATTTAGGCAAGGCCA	TGTAGAAATGTGGGTAGCCCC
CAPS_CONTIG.12621	P4	4	195637226	195637346	77.291	ATCACAGTTACATTTGCATGAGGCACCAGAGGTCTCATCTGCTCCTGTGAATCATGAAAA[G/A]CCAGTGTACGTGGCGGAAGAGGATTACTTGGAAGATTTTCTCGAGATGGATGACCCTCTT	CCGCCACGTACACTGGC	CCGCCACGTACACTGGT	CAGAGGTCTCATCTGCTCCTGT	CGAGAAAATCTTCCAAGTAATCCTCT
CAPS_CONTIG.6527	P4	4	194451348	194451509	78.095	AGGAGAGCAAAAGTAGCAGCACTTCTAGAAGTATCGTGTATCTAGTGAAGAAGGCAGAAGACAAGTGGTGGAGCAGACTGAT[A/C]AAGCAGGAAGGTTTACGTCCAGTGTTTTTGAAAGTTGACTGGGACAAATGGGTTGATGAAGATGAAGAAGATGGTAAAC	TGGACGTAAACCTTCCTGCTTT	TGGACGTAAACCTTCCTGCTTG	ACAAGTGGTGGAGCAGACTGA	CATTTGTCCCAGTCAACTTTCAAAA
CAPS_CONTIG.7592	P4	4	196666845	196666725	82.27	TAGTATGAGGAAAATTCGGGGTAGACACAATGGCTTTCATATGGTAATGGTCTGAAGGCA[G/T]ACACCTGTATGATTTGGAGAACTTGTGTGGTGATCGGTAAAGAGCTAGCAGGATGACGGC	TCATATGGTAATGGTCTGAAGGCAG	TCATATGGTAATGGTCTGAAGGCAT	CCGATCACCACACAAGTTCTCCA	GGGTAGACACAATGGCTTTCAT
CAPS_CONTIG.8288	P4				97.526	GAGAAAAGTTGATTCTGCTGCCCTTTGGGAATGTGTTTTGCTTGCCCACATAATTGTTCG[C/T]TGTCTGTGTGAACGATATAAGGCGAGCTGTTACCTCAGTAGGACCTTTGAAAAGTTTGTA	GCTTGCCCACATAATTGTTCGC	GCTTGCCCACATAATTGTTCGT	CTACTGAGGTAACAGCTCGCCT	GCCCTTTGGGAATGTGTTTTG
CAPS_CONTIG.4984	P4				107.221	AGTTTTCGGAATAACGAAGGACCACAATCCAAGCATGGAAGGGCATGTTTTCCCCAATCC[C/T]GTCGATACTGAAAGCTACATGGTAATGTTGTGCTACAAGAATGGGTCACTAGCTCGTGAA	ACCATGTAGCTTTCAGTATCGACG	ATTACCATGTAGCTTTCAGTATCGACA	CAATCCAAGCATGGAAGGGCA	CCCATTCTTGTAGCACAACATTACC
CAPS_CONTIG.11811	P4	4	210649269	210649389	113.159	AGATGAAGATGATGAACTTGAAGAAGAGCCAGGTGAAGAGATAGAATCAGCACCGCCGCT[G/T]AATGTTGGTGAAGAGAGGGAAATTAGCTCAAATGGACTTAAGAAGAAGCTTATTAAACGT	CTAATTTCCCTCTCTTCACCAACATTC	GCTAATTTCCCTCTCTTCACCAACATTA	GATAGAATCAGCACCGCCGC	GCTTCTTCTTAAGTCCATTTGAGCTAATT
CAPS_CONTIG.9996	P4	4	221869850	221869970	133.927	TGGAGAACGAGCTTAAGCTGGTCACATTATTCATTAATGAACAATCTCGTTTTGGTTTCC[C/T]GATTATGGTTTTAGCCTTTAGGTACATCTTTTGTTTGTGCCTGGAATGTTTATCAGTAGA	ATGAACAATCTCGTTTTGGTTTCCC	ATTAATGAACAATCTCGTTTTGGTTTCCT	GGCACAAACAAAAGATGTACCTAAAGGC	CTTAAGCTGGTCACATTATTCATTAATGAAC
CAPS_CONTIG.12138	P5				7.286	CGAGGACATCGCTCATCTCGAGTGGCTTTCAACGTTCGTGGAGGATTCGTTCTCTTGTGA[A/G]GGTTTGACACTGGGAAAGGAGCATTGTCGCGTCGACAAGGAGCCATCTGACAGCAAATTC	TGGAGGATTCGTTCTCTTGTGAA	TGGAGGATTCGTTCTCTTGTGAG	TCGACGCGACAATGCTCCT	AGTGGCTTTCAACGTTCGTG
CAPS_CONTIG.2744	P5	5	34759715	34759836	40.094	TTGAACTTCAATGTTATCTGATATCAGTTTGGTGACTGAGTTGACAATGGCTAATGATGC[G/A]TACTCCAATATGGACAGATTTTCTTTCATTAGTTTTGTAACTTAAAAGGTGGATCCTTGG	GAGTTGACAATGGCTAATGATGCG	GAGTTGACAATGGCTAATGATGCA	CAAAACTAATGAAAGAAAATCTGTCCATATTGGAGT	TCTGATATCAGTTTGGTGACTGAGT
CAPS_CONTIG.8775	P5	5	187651254	187651134	54.897	AAGAATTCCTGATTTTACCCTTCCAACATCATGCGACCAAAATAGGTTGTGTCATTATTC[A/G]TACTTCTATGCTGATGGTACTTTGGCTGAGGGTAATCTCGTCCGTGAAAAAATTACATTT	GCCAAAGTACCATCAGCATAGAAGTAT	CCAAAGTACCATCAGCATAGAAGTAC	CCTTCCAACATCATGCGACCAA	ACGAGATTACCCTCAGCCAAA
CAPS_CONTIG.6033	P5	5	214632953	214633073	62.332	AGGGCTCGAATAGCAAGCCCTTAACGGGTGTTGTTTTCGAGCCCTTTGAAGAGGTGAAGA[A/G]AGAGCTTATGCTTGTGCCTACTGGTCCTCAAAAATCTCTCGCTAGACAAAAGTATACTGA	AGTAGGCACAAGCATAAGCTCTT	AGTAGGCACAAGCATAAGCTCTC	GGGTGTTGTTTTCGAGCCCT	CGAGAGATTTTTGAGGACCAGT
CAPS_CONTIG.2117	P5	5	221534982	221534862	65.765	ATGTCTTGATCGTGTGAAGCTATACCATCTTCTGCTGTACATTGTTATATGCTACATGGT[A/T]CAAACAACAGCCCCGGACAAAGAAAGATTGCCATGTTAGCAAGGCTCTTTCAGGTCCAAG	TGCTGTACATTGTTATATGCTACATGGTA	GCTGTACATTGTTATATGCTACATGGTT	TCTTTCTTTGTCCGGGGCTGT	GAAGCTATACCATCTTCTGCTGTAC
CAPS_CONTIG.8295	P5	5	224297182	224297302	70.956	ATACTTGAGGCGTTATTTCGGATTCAAGCATGATTTTCTTGGCATAGTTGCAGCTGTGAT[A/C]GTCGCGTTGCCTGTTATGTTTGCCTTGACATTTGCATTGTCCATTAAGGCATTCAACTTC	ACATAACAGGCAACGCGACT	CATAACAGGCAACGCGACG	CTTGGCATAGTTGCAGCTGTGA	GACAATGCAAATGTCAAGGCA
CAPS_CONTIG.1084	P5	5	226565050	226564931	76.638	GCTTCCTCAGGCTGTTGAACGAGAAGATAGTTTATGTCGGCAACTTCCTTTTTTTTTTTT[G/T]TTGGTCATTACCAGGCAAAGAGTTTGTGCTGTTTTTGTATTGAATTTATAGTTGTAGTTT	CTCTTTGCCTGGTAATGACCAAC	ACTCTTTGCCTGGTAATGACCAAA	AGAAGATAGTTTATGTCGGCAACTTCCT	ACAAAAACAGCACAAACTCTTTGC
KS12044C02	P5	5	227488366	227488246	82.114	TTCTCTAGCGACTACTTTTGCTGCTTCTACCGAGGTGGAAGATACTTATGAGCAACCTCA[A/G]GAATCTAAAGTACCAGAAGCGAATAGAAGAGCTATGGAGAAAGAAACCACATCATACAAC	TGGAAGATACTTATGAGCAACCTCAA	TGGAAGATACTTATGAGCAACCTCAG	CCATAGCTCTTCTATTCGCTTCTGGT	GCTTCTACCGAGGTGGAAGAT
CAPS_CONTIG.5585	P6	5	213881072	213881192	5.227	AGATCTGGAATACGAGTCATTTTTAGCGACAGGAAGACCTGATTTTGAGATAGTATGGCC[C/A]AGTGATGAGTGGAATGCTATTGCTGTGAATTATACTTCAGGTACAACGTCGAGTCCAAAG	GCAATAGCATTCCACTCATCACTG	AGCAATAGCATTCCACTCATCACTT	AGCGACAGGAAGACCTGATTTTGA	GTTGTACCTGAAGTATAATTCACAGCA
CAPS_CONTIG.599	P6	6	3786211	3785747	16.798	GGTTCTGCCATTACTGGTCCTATTGGAAAAGAGTGTGCTGATCTATGGCCCAGGATTGCAAGTGCTGCCAACGCCATCGTCTAAGTTTTTAAATTTGTGTTTTGCTGATAGTTTTCGTTTTGAATTTTTTGGATCTCTGAGTTACCTTTGTCTTGGTAGGAACTATTACTGCA[A/T]CTGGCTATGAGAATTGTGCTGTACTGCAAAGTTTTTCATCTATGTAGAAGTGCATTACTATTTCAGTTTCTTCATGGTGTTCATGTCAGTTGTTGCAAATCTGAATTATCTTCTTACAATGTCCTAACACAGACATCATATCGCGGGATTTGAACCTCTATTACCATTTCCTAGCAATGTTGTACAGTTCCCAGAAACCATTTTTAGATTGCGATAGAGTT…	ACAGCACAATTCTCATAGCCAGT	ACAGCACAATTCTCATAGCCAGA	TCTGAGTTACCTTTGTCTTGGTAGGAAC	GATGAAAAACTTTGCAGTACAGCAC
KS21049K18	P6	6	3783674	3783554	16.87	TGCACGATCTGTTTGGCGACCTTTACACAGTCCCAACAGAATGGCATTGTAGGTTATAGC[A/G]TTGGGTCTGACATCCAATCCTTCTAAGTCATGAAAGAACTTAATGGCTTCGTCGACTTTT	AAGGATTGGATGTCAGACCCAAT	AGGATTGGATGTCAGACCCAAC	CACAGTCCCAACAGAATGGCAT	AAGCCATTAAGTTCTTTCATGACTTAGAA
KS01057F06	P6	6	6069352	6069472	23.518	CGAGTTTCGATTTGTGAAATGGAGGTGGATTCGAGTTCGGTTTGAGGTTTTCTGTCGAGG[C/T]TCTCCATTTGGGTATTTTGGTCTTCTTTATTACCAACGACGATAACAAGTTCTATTGAGC	GAAGACCAAAATACCCAAATGGAGAG	GAAGACCAAAATACCCAAATGGAGAA	TCGAGTTCGGTTTGAGGTTTTCTGT	CGTCGTTGGTAATAAAGAAGACCA
CAPS_CONTIG.1354	P6	6	9926042	9925922	31.167	TAATCTGATAGTATGGCGTGTTTTACATGTGGTTTTGACAGTGTACTGTTTTCATTTAGA[C/T]TATGGGACCTATTACCATGTTATGGAATTGAATTTGAATGGAAAACTGAGATTTAAAATT	GGTTTTGACAGTGTACTGTTTTCATTTAGAC	GGTTTTGACAGTGTACTGTTTTCATTTAGAT	TTCAATTCCATAACATGGTAATAGGTCCCA	CGTGTTTTACATGTGGTTTTGACA
CAPS_CONTIG.3229	P6	6	192354692	192354812	60.673	CCTAGAAGAGTATGAGAAGGTAATGGAAGAGAAGAGGAAAGCCTTATTGGCTCTAAAGCC[C/T]GAGGAAAGAAAGGTCAATTTGGACAAAGAGTTTGCATCAATGCAACTTTTATCAAATAAG	GTCCAAATTGACCTTTCTTTCCTCG	GTCCAAATTGACCTTTCTTTCCTCA	AGAAGAGGAAAGCCTTATTGGCTCTAAA	GCATTGATGCAAACTCTTTGTCC
CAPS_CONTIG.5548	P6	6	196191665	196191785	66.126	CAAGCATAACCAATTTCCACTCTTACCGAGTCAACTACACCCAATGCTCTTCCCTACTCG[G/C]ACAACGCATCCACGCGCCACCACATGTCGTCTGGTCCGCCGTCCGCCGTTTCGAAAAGCC	CCAATGCTCTTCCCTACTCGG	CCAATGCTCTTCCCTACTCGC	CCAGACGACATGTGGTGGC	CACTCTTACCGAGTCAACTACAC
KS20039B04	P6	6	205075169	205075049	81.292	CAAAGAATTGTGTTTCTTGTAATGTTAACAAAAAAGATCTTCTCACCTTCTGTGTTTCTC[C/T]ATCCGTTTCTTCTACTGTTTGTTGCTTGCTTCAGCTCAATGCCACCTCAGCACGTCCATG	GCAACAAACAGTAGAAGAAACGGATG	AGCAACAAACAGTAGAAGAAACGGATA	CAAAAAAGATCTTCTCACCTTCTGTGTTTCT	CATTGAGCTGAAGCAAGCAAC
KS07045D12	P6	6	206693033	206693153	84.469	GGCAGAGCCAGTTACAAAGCCGGCAACAGAGTCAGTACCAGTGGAAGAATCAGGGCCAGT[A/T]ACAGAGAAAACAGAGGAGAAACTGATTCCATCGGAAAAGGAAGAAAATCCGGCTCCGGCA	TCAGTTTCTCCTCTGTTTTCTCTGTT	AATCAGTTTCTCCTCTGTTTTCTCTGTA	CCAGTGGAAGAATCAGGGCCA	CTTCCTTTTCCGATGGAATCAGT
CAPS_CONTIG.5781	P6	6	208569506	208569387	87.937	ACTTGGCGGACCATAACTTCTGATATTAGTTGCTCTGCCAAGAACCAATACGAGGGAGTT[A/G]CAGAGCCAAACTTACAGATTGTAGGTTTATGTTTGTTCATACAGTTATAGGTACTTTCCA	CCAAGAACCAATACGAGGGAGTTA	CAAGAACCAATACGAGGGAGTTG	ACATAAACCTACAATCTGTAAGTTTGGCTCT	CTTCTGATATTAGTTGCTCTGCCA
CAPS_CONTIG.11244	P6	6	224103636	224103835	106.056	AAAGATCATAATATAGCTAAAAGAGAAAGAAAGAAAGAAGAGTACTACTAAAATGGAAACACCAAGGGCTTTTGCAATCCTTGTTCTTAGACTTTTTACTATGTTGTTGTGTGCAGCTTCAGTGCCACTCATGGTTTCTAACAGCTTCGAACTTAGTGGAGGTGACAA[A/G]ACCAAATACAGTGATATTAAGGCCTACAGGT	TGTAGGCCTTAATATCACTGTATTTGGTT	TGTAGGCCTTAATATCACTGTATTTGGTC	GCTTCAGTGCCACTCATGGTT	CTGTAGGCCTTAATATCACTGTATTTGG
CAPS_CONTIG.1091	P7	7	3350395	3350515	4.402	GGAAAATCCGAATTCTTATATTCATAGTAATATAGCGGGACTAGTTACGTTGCTCGAGGT[C/T]TGCAAAAATGTACCTATACAACCCGCGGTTGTATGGGCGAGCTCTAGTTCTGTTTACGGG	GACTAGTTACGTTGCTCGAGGTC	GACTAGTTACGTTGCTCGAGGTT	ACAACCGCGGGTTGTATAGGT	CGAATTCTTATATTCATAGTAATATAGCGGGA
CAPS_CONTIG.4411	P7	7	8344746	8344866	17.55	CATAGGTAAAAATGGCTGGAAATGGAGTATTTGCTGAAATAATTGATGGAGAAGTGTTCA[G/A]ATATTATTGTGAAGGTGAATGGAAAAAATCAACTTCTGGAAAATCTGTTGCTATTGTTAA	GCTGAAATAATTGATGGAGAAGTGTTCAG	GCTGAAATAATTGATGGAGAAGTGTTCAA	CCAGAAGTTGATTTTTTCCATTCACCTTCA	GCTGGAAATGGAGTATTTGCTGAAAT
CAPS_CONTIG.2024	P7	7	180458118	180457998	46.774	CCCTTCTTCAGCCGGATCATTTCGAACGGAGTTGATTGAACCCGTTATTAAACCCATGTT[A/G]GATTTTCTCCGGCAAACTGGGTCTTACCTTATGGTGAATTGCTACCCCTTTTTTGCATAC	GATTGAACCCGTTATTAAACCCATGTTA	TTGAACCCGTTATTAAACCCATGTTG	GTAAGACCCAGTTTGCCGGAG	ATCATTTCGAACGGAGTTGATTGAA
CAPS_CONTIG.6321	P7	7	200072724	200072604	62.115	TCCACCGCCGGCTAGTTCAGCCACTAGTGAAGATTCATCCAATGTTCTTACAAATATGTC[G/A]TTGAAGAGAATGCGTGAAACAAATGCGGATCTTCATTCAGATGTATGAACTTTTTTCAAC	CATTTGTTTCACGCATTCTCTTCAAC	GCATTTGTTTCACGCATTCTCTTCAAT	AGCCACTAGTGAAGATTCATCCAATGT	ACATCTGAATGAAGATCCGCATTTG
CAPS_CONTIG.443	P7	7	209022395	209022275	79.926	GACTGGTGGATATGTCAATGAAGTTCTACGGGGTGCTTTCATGCCGAATTGCCAAGCCAC[C/T]AAACTGGAAATCCGGTCATTGGGCAATCCTATTCTCATACAGGCACCATCTGAAGAGAAG	CCAATGACCGGATTTCCAGTTTG	CCCAATGACCGGATTTCCAGTTTA	GGTGCTTTCATGCCGAATTGC	CCTGTATGAGAATAGGATTGCCC
CAPS_CONTIG.7593	P7				81.718	GTTCCCGCTGCCTGAAGAACCATACTACAAAGATGCTGGTCCTGGAGGTCTAATGTTGAG[C/T]GCTGCTGAAATGGAAAAGCTACGCCTCAAGCAAGAGGAAGAAACTCGATCCAATTGCTTA	TCCTGGAGGTCTAATGTTGAGC	GTCCTGGAGGTCTAATGTTGAGT	GCTTGAGGCGTAGCTTTTCCA	GAACCATACTACAAAGATGCTGGT
CAPS_CONTIG.9567	P7	7	215700981	215701101	89.565	GCGTAGTTATTATGGAATGTGGAGCATGTGTGTAAGATGGAGACAGTTCGAAGGAGAAGC[G/A]TTGTAGGATCATAGCCAGAGCCATCTTTGCTTCTATCATGGCGAAATTTTGACCAATGCA	AGACAGTTCGAAGGAGAAGCG	GAGACAGTTCGAAGGAGAAGCA	GCCATGATAGAAGCAAAGATGGCT	GCATGTGTGTAAGATGGAGACA
CAPS_CONTIG.5050	P8_Wild	1	238693048	238692928	9.18	GTCTTGGATTGACAATAACACTGTTTGAAAAAGCCAGCCGAAAGGATGCCTTTTCAACAC[A/G]GAGATGCAGGTATTCAATGGTTCTCTTGGCAAGGTCCACTTGATTTTATGTGGTTCAAAC	CGAAAGGATGCCTTTTCAACACA	CGAAAGGATGCCTTTTCAACACG	TGGACCTTGCCAAGAGAACCA	CTGTTTGAAAAAGCCAGCCG
KS19059D11	P8_Wild	1	266209234	266209354	24.115	CATGCAGAGTGGTAGAGCTACAGAAAAGACTGATGTGTATAGTTTTGGAGTTCTGGTTCT[C/T]GAAGTAATAAGTGGGAAACGGCCCACTGATGCATCATTTATTGAGAAGGGCCTCAACATT	TGTGTATAGTTTTGGAGTTCTGGTTCTC	TGTGTATAGTTTTGGAGTTCTGGTTCTT	GCATCAGTGGGCCGTTTCC	AGAGCTACAGAAAAGACTGATGTGTAT
CAPS_CONTIG.1476	P8_Wild	1	272602563	272602287	50.278	AGAAAGTGCCATTTTTAAGTGACGATTTGGACTTGGAGTGCGAGGGCAAGGACAAATACAAGTGTGGTTCTAATGTGTTCTGGAAATGGTGAAGACTTTGTATTCTTAAGCA[C/G]AGTCCTTTCACAAAATGTATCTATTGTGACAGTGAGAAGTAATTTGTTTGATGTTCGTTAAACATCGCATTGATTGCTTTAATTCGTCCATGTTACACTATATATCTGCTAACAATTCTCCAAACTCATACAAGCATTAATGTTATATCTGAAATCTTCAGCTT	AATGGTGAAGACTTTGTATTCTTAAGCAC	AAATGGTGAAGACTTTGTATTCTTAAGCAG	ACTGTCACAATAGATACATTTTGTGAAAGGACT	ACAAGTGTGGTTCTAATGTGTTCTG
CAPS_CONTIG.4086	P9	9	6091552	6091672	17.879	GAATTGAGTTAGTTGCTCTGCAACATTTATCCTAAACTTGCGCGGACAAATTACTCTCTG[C/T]TTCTGGACTAACGCGAGATGTCAAGTAAATTAGTTTTCGTAATGTATGTTCTGAAACTGC	CGCGGACAAATTACTCTCTGC	GCGCGGACAAATTACTCTCTGT	ACTTGACATCTCGCGTTAGTCCAG	GCTCTGCAACATTTATCCTAAACTTG
CAPS_CONTIG.12056	P9	9	8899355	8899598	33.107	AGGTATGGCAGATGGTCACGGTTCATCTAGGTCACCGGCAAGTCCGAATGGAGGTGGTAGTCATGAGAGTGGTGGGGACCAGAGTCCTAGGTCTAATGTACGTGAACAGGACAGGTTTCTACCAATTGCTAA[C/T]ATTAGTCGAATCATGAAGAAGGCACTCCCTGCTAATGGAAAAATTGCTAAGGATGCTAAGGAGACTGTTCAGGAATGTGTCTCTGAGTTCATTAGTTTCATCACCAGCGAG	GGACAGGTTTCTACCAATTGCTAAC	AGGACAGGTTTCTACCAATTGCTAAT	AGCAGGGAGTGCCTTCTTCAT	TCCTAGGTCTAATGTACGTGAACAG
CAPS_CONTIG.3893	P9	9	8899427	8899547	33.107	TGGGGACCAGAGTCCTAGGTCTAATGTACGTGAACAGGACAGGTTTCTACCAATTGCTAA[C/T]ATTAGTCGAATCATGAAGAAGGCACTCCCTGCTAATGGAAAAATTGCTAAGGATGCTAAG	GGACAGGTTTCTACCAATTGCTAAC	AGGACAGGTTTCTACCAATTGCTAAT	AGCAGGGAGTGCCTTCTTCAT	GGTCTAATGTACGTGAACAGGACA
CAPS_CONTIG.1347	P9	9	239544950	239545070	72.648	ATGACCACGCTATGTGGATCGAAAAGAAAGAAACATCTGGTCAAGATGTCCATGTTTCAT[C/T]GGGGCTCCATGTAAATGAGGAAGAGAGAGGATCTCTTACACGCACCAATCAAGGGGTTTT	CCTCATTTACATGGAGCCCCG	CCTCATTTACATGGAGCCCCA	AGAAACATCTGGTCAAGATGTCCATGT	GCGTGTAAGAGATCCTCTCTCTTC
CAPS_CONTIG.11337	P9	9	250338503	250338383	93.018	TTGCCAATTAGGCCATCAAAACAAATTGCAACATCAAAATCAACCAATAAGTTTGTAGTC[G/A]TCAAGGCTTCTGGTTCTTCTTCAATGAAAGAAAAAGCAGTGGCAGGATTGTCAGCAGGTT	TGAAGAAGAACCAGAAGCCTTGAC	TGAAGAAGAACCAGAAGCCTTGAT	TGCAACATCAAAATCAACCAATAAGTTTGTAGT	GCCACTGCTTTTTCTTTCATTGA
CAPS_CONTIG.2441	P10	10	229965405	229965525	8.854	TATCTAATAACATGCTTGAGAAGCTCTTCCCTTCCTCTGAAGCTCAGTAACTGGTTCTCC[C/A]GAATTCTTGGTTGGTTTACATCTCCTTATAAATTCATTTTAACGATAGTGATCCTCATCA	AAGCTCAGTAACTGGTTCTCCC	GAAGCTCAGTAACTGGTTCTCCA	CGTTAAAATGAATTTATAAGGAGATGTAAACCAACCA	GAAGCTCTTCCCTTCCTCTGA
CAPS_CONTIG.4456	P10	10	227986149	227986269	17.113	CCTTGCAAGATTAAGTGTGCTGACTTGTTCATTTCTTATGAGGAGCAAGGTAATGTTGAC[A/T]TTAGACGTTTAGCTGCCTCAGGCAATGAATTGCCATTTTCTGTTATGTTCAAGAAGGCAG	TGAGGAGCAAGGTAATGTTGACA	TTATGAGGAGCAAGGTAATGTTGACT	GCCTGAGGCAGCTAAACGTC	GTGTGCTGACTTGTTCATTTCTTATG
KS23024A05	P10	10	227101528	227101648	19.53	TCAACAGTTAAAAAGCAATAGCAAAGCTCTTTCATCGTTAACAGCGTTCGTCATACAGGA[A/G]CCAAATTCCAAACATGGCAGAGCAAGCTATTTGAATCAGCTCATAAAAGGTAGGTTCATG	AACAGCGTTCGTCATACAGGAA	ACAGCGTTCGTCATACAGGAG	GCTTGCTCTGCCATGTTTGGA	GCAATAGCAAAGCTCTTTCATCGTTA
CAPS_CONTIG.531	P10	10	226721714	226721834	20.431	GACCAATGCTGGTGGTGGTAGTAGTAGTAATGTGAATCAGGGTGTGCAGCAAAATGAGAT[G/T]AGTTATGGTTATGGAGTGAGTCCGGGGATACTAGGTGGCGCGAATATGAATGGGGTGCCT	CGGACTCACTCCATAACCATAACTC	CGGACTCACTCCATAACCATAACTA	GTGAATCAGGGTGTGCAGCAA	CCACCTAGTATCCCCGGAC
CAPS_CONTIG.845	P10	10	225937590	225937710	23.669	GGGATTACAGTAATTGTGAGGCCATTCTCTGTGGAACTTACCATATATCTCCTATGCCCC[C/T]GATCATAGGATGGGGGTTACAGTTTCACACGGATATTACCCCGTTTGTTTGCAACTTTTC	CTTACCATATATCTCCTATGCCCCC	ACTTACCATATATCTCCTATGCCCCT	TCCGTGTGAAACTGTAACCCCC	AGGCCATTCTCTGTGGAACTTA
CAPS_CONTIG.12771	P10	10	215908205	215908325	36.956	TCGTTTTGTGATTGGTGGTCCACATGGAGATGCTGGACTCACTGGCAGAAAAATTATCAT[C/T]GACACTTATGGAGGTTGGGGTGCTCACGGTGGAGGTGCCTTCTCAGGGAAAGATCCCACC	CCCCAACCTCCATAAGTGTCG	CCCCAACCTCCATAAGTGTCA	TGCTGGACTCACTGGCAGAA	ACCTCCACCGTGAGCA
KS23026H05	P10	10	194504115	194504235	47.383	ACAATTCCTCAGCAGCGTTCTCTCTCAACGCGGCCCTTCTTCCCTTCCTTATTCGGAAGA[C/T]GTCAAATGGTTAATCCGACAACACCTCCTTTCTCTTATCGAAATTCATCCTTCACTTCAA	GTGTTGTCGGATTAACCATTTGACG	GTGTTGTCGGATTAACCATTTGACA	TCTCAACGCGGCCCTTCT	AAAGGAGGTGTTGTCGGATTAAC
CAPS_CONTIG.1166	P10	10	3108428	3108308	86.874	TGGAGCACCAAACAATCCACCAACGAATTATCAATACAATGGCGGACCAAACAACGGTGG[C/T]GGCATGCCTTACCAAACCGGCCCAGGGCCAAACCAGAACTATGCCTCAAATCCATCGGGT	GGACCAAACAACGGTGGC	CGGACCAAACAACGGTGGT	CCCTGGGCCGGTTTGGTA	CCAACGAATTATCAATACAATGGCG
CAPS_CONTIG.6055	P10	10	2146675	2146555	96.507	CCAACTGTATGGAGTAACCCAACAAACACAATAGCAGATCCAGATTGCACCATTTGGAAC[G/A]ATGACCCAAGCCAACTTTGCTACAACTGTGATGCATGTAAAGCTGGTTTATTGGGAAATC	GCAAAGTTGGCTTGGGTCATC	GCAAAGTTGGCTTGGGTCATT	CACAATAGCAGATCCAGATTGCACC	AGCTTTACATGCATCACAGTTGTA
CAPS_CONTIG.2419	P10	10	1714388	1714280	97.441	GAGTTAGCACAAGCTGTCCTTGGGAATGACTTAAATAGGCTGCAAGAGCTTCTACGTTTGCGTCATCAGCATAA[A/G]TCAGTGCTACGGCGTCGTCAAGAGGAGGAGATGG	CGACGCCGTAGCACTGAT	CGACGCCGTAGCACTGAC	AGGCTGCAAGAGCTTCTACGT	CGACGCCGTAGCACTG
CAPS_CONTIG.8053	P11	11	9118026	9117906	19.435	TGCCGGCCACTGCATTGGTGAAAATCACTCATTCGATTTTTAATATCAATGATGGTGTTA[A/T]TGGGGACAAGCCTCATGGCAAGAAGAAACTTGTCAGCAAGATTGCATCTCTGCAACAATT	CCATGAGGCTTGTCCCCAT	CCATGAGGCTTGTCCCCAA	TGCATTGGTGAAAATCACTCATTCGATTTTT	CTTGCTGACAAGTTTCTTCTTGC
CAPS_CONTIG.9109	P11	11	10111818	10111938	20.381	CTGCATTCTGCCGCAGTGGGCTTCTCGAAGATGCAAAGGAATTAGCTTCTGAATTTGAAG[A/G]GAAATATGACACATATGATGTAGTTATTTTGAATGCGATGCTCTCTGCCTACTGCAGAGC	GCAAAGGAATTAGCTTCTGAATTTGAAGA	GCAAAGGAATTAGCTTCTGAATTTGAAGG	GAGAGCATCGCATTCAAAATAACTACATCA	GCTTCTCGAAGATGCAAAGGA
CAPS_CONTIG.2226	P11	11	14346410	14346290	29.406	TATGCTTCATTTCTAAATACGTTTTGAACTTAGTATTAAACCTTACATGGCTGAAGTTAA[A/C]TAAGGAGCAAGTTCAACTAAATTCCTTAGATGTTTTACAACTATCATCGGTTCTATGAGC	TCTAAGGAATTTAGTTGAACTTGCTCCTTAT	CTAAGGAATTTAGTTGAACTTGCTCCTTAG	TGAACTTAGTATTAAACCTTACATGGCTGAAGT	CCGATGATAGTTGTAAAACATCTAAGGAAT
KS09088C07	P11				46.022	GCAATTATTGCTCAACATCCCTCATGAACTAAATTTGTGAATGGCAATGGGTGAACAAGA[G/C]ATTAGAACCACCAACTTCTGTGAGTTCCTTGTGCATATTTTTGATGATATTTTAGAAGTC	ACTCACAGAAGTTGGTGGTTCTAATC	CTCACAGAAGTTGGTGGTTCTAATG	TTGTGAATGGCAATGGGTGAACAA	TCATCAAAAATATGCACAAGGAACTCA
CAPS_CONTIG.12022	P11	1	26107808	26107688	49.221	ACTGGAGAAGGAAGTGGTGAGGGTGGGGGTTGTACACTGAAGTAACTATGATTAAGAGAT[C/T]ACTTGTTTGATACTGTGTTGCATGTGTCCAGCAGCATTTCTTCTAGTCTATTACATTATA	ACATGCAACACAGTATCAAACAAGTG	CACATGCAACACAGTATCAAACAAGTA	GGGTGGGGGTTGTACACTGA	AGAAATGCTGCTGGACACATG
KS20046A12	P11	11	149961251	149961371	49.221	ATTCAATGGCTTAATGATCTGTCTAATTCTACTGGAGTTTTCATCCCTATTGCTTCATTT[G/A]TGTTGGATGTTTTGGAATACAAAATAGTCGGAGAGCGTGGAAAACCTGGATCTGCTTGCT	GGAGTTTTCATCCCTATTGCTTCATTTG	GGAGTTTTCATCCCTATTGCTTCATTTA	CACGCTCTCCGACTATTTTGTATTCC	GTCTAATTCTACTGGAGTTTTCATCCC
ACRI.DV643118	P11	11	220339620	220339740	50.974	TTGCTAAAGATGCTAAAGTTGGAAATGATAATAGTACCGGTGAAGTAAATGAAACAAGCA[G/T]TGATGCCGGTATCAGCAAACAGACCTCGGAGAAAGGATCTAAAAAGAAAAAAGGAAAATC	CCGGTGAAGTAAATGAAACAAGCAG	CCGGTGAAGTAAATGAAACAAGCAT	GGTCTGTTTGCTGATACCGGC	GTTGGAAATGATAATAGTACCGGTGA
KS16023G09	P11	11	249302385	249302265	70.946	CAAAGGCCAGGAAGCGAGACAAATTCAAAGGAAGGGCTTTATTTCTCTAACTTCAGGTGA[A/C]GGAAAACATATCTGTGCTATAAGTCCCTGCTTGAAGAAATCTGCACCAAATGACTCGGAT	GGGACTTATAGCACAGATATGTTTTCCT	GGACTTATAGCACAGATATGTTTTCCG	AGGAAGGGCTTTATTTCTCTAACTTCAGG	CAGATTTCTTCAAGCAGGGACTT
KS11073H01	P11	11	253224630	253224750	82.845	GTAGAATCATAAAGAGAACACAGAGAATGTAGAAGAGAAAAGATATCCCAAAAACACATA[A/T]TAAAACCGTCTCAGCAGATCATCTTGAAATTCGCTATAAAAAACAGACACGAGAAAGGCA	AGATGATCTGCTGAGACGGTTTTAT	AGATGATCTGCTGAGACGGTTTTAA	CACAGAGAATGTAGAAGAGAAAAGATATCCCA	AGCGAATTTCAAGATGATCTGCTG
KS16010D02	P12	12	231251543	231251423	9.717	CAAGGGACTTTTGGTTAAAACACAGCAACAGTCGAAGAAGAAGAACAATTTCACCTATTC[A/C]AGACGTACTATGAGCATTCAGTGTCTCTCGCAGGAACAGAAATGGACTCATGAAGGTTGC	GACACTGAATGCTCATAGTACGTCTT	ACACTGAATGCTCATAGTACGTCTG	CAGCAACAGTCGAAGAAGAAGAACAA	TCTGTTCCTGCGAGAGACAC
CAPS_CONTIG.5962	P12	12	217996022	217996153	31.606	AGGTAATTATCAATCTGTTTGTGTAGAGCTCGATGGC[A/T]ACTGGATATATCACCGGTGCTCTATTTTTGCTTGATTATTGGTGATGGTAATCTGCAAGTTTGAGGTTGCTAGACAAGGTTCATAGTTTAATTT	GAGCACCGGTGATATATCCAGTT	AGAGCACCGGTGATATATCCAGTA	TCAATCTGTTTGTGTAGAGCTCGATGG	CAGATTACCATCACCAATAATCAAGC
CAPS_CONTIG.12402	P12	12	146029258	146029527	59.33	ATGCTGGTGAACTACGATGTTTACGGGGAGAATACTGGGTCATGGACTGCACCGAAAACAGAACGA[A/G]ACGGATTCTGGGAAGGTTCTGGTTCGGGTGAGGCGGGTCGGGTCACAGGTGGGGTGCCATCCGGGTTGAAACCGGATGTAACGGTGTGTAAAAAAGGAGGATGTGAGTATAAGACGGTGCAGGAAGCGGTGAATGCTGCACCGGAGAACCAGGAAACGAGGAAGTTTGTGATATTGATCAAATCCGGGTTGTATGAGGAGAAA	CAGAACCTTCCCAGAATCCGTT	AGAACCTTCCCAGAATCCGTC	GGGTCATGGACTGCACCGA	CCTGTGACCCGACCCG
CAPS_CONTIG.1344	P12	12	32755150	32755030	71.828	GACGGAAGATGGGAAGGAAAAGAAGGTAACCTTTGACCTTACACCTTTTAAGCCCATAAA[C/T]GCATCTCTGTACCTATGTGACAACAAGTTTCACACGGGACCTTTGGGTGAACTGTTGGAA	TTGTCACATAGGTACAGAGATGCG	GTTGTCACATAGGTACAGAGATGCA	CCTTTGACCTTACACCTTTTAAGCCC	GGTCCCGTGTGAAACTTGTTG
*Genetic distance between two consecutive markers.
SNP_SEQ = sequence of the amplified fragment containing the SNP
ASP1_SEQ = sequence of allele-specific primer 1
ASP2_SEQ = sequence of allele-specific primer 2
LSP_SEQ = sequence of locus-specific reverse primer
STA_SEQ = sequence of forward primer for specific target amplification
