# Supplementary material for: Molecular Mapping of PMR1, a Novel Locus Conferring Resistance to Powdery Mildew in Pepper (Capsicum annuum)
Source: Front Plant Sci. 2017 Dec 8;8:2090. doi: 10.3389/fpls.2017.02090 (PMC5727091; doi:10.3389/fpls.2017.02090)
Supplement: Table S6 — Predicted genes from the PMR1 region. [file Table6.xlsx]

## Sheet: Table S6
Table S6 Predicted genes from the PMR1 region
Predicted gene	Iteration_query-len	Hit_num	Hit_id	Hit_def	Hit_accession	Hit_len	Hsp_num	Hsp_bit-score	Hsp_score	Hsp_evalue
FGENESH: 1	903	1	gi|4335731|gb|AAD17409.1|	putative retroelement pol polyprotein [Arabidopsis thaliana]	AAD17409	1347	1	316.62	810	6.47667e-91
FGENESH: 2	58
FGENESH: 3	962	1	gi|297815928|ref|XP_002875847.1|	hypothetical protein ARALYDRAFT_347851 [Arabidopsis lyrata subsp. lyrata] >gi|297321685|gb|EFH52106.1| hypothetical protein ARALYDRAFT_347851 [Arabidopsis lyrata subsp. lyrata]	XP_002875847	1012	1	438.343	1126	3.35674e-137
FGENESH: 4	338	1	gi|297791297|ref|XP_002863533.1|	predicted protein [Arabidopsis lyrata subsp. lyrata] >gi|297309368|gb|EFH39792.1| predicted protein [Arabidopsis lyrata subsp. lyrata]	XP_002863533	568	1	219.55	558	4.76038e-66
FGENESH: 5	236	1	gi|1032304223|gb|OAP18548.1|	hypothetical protein AXX17_AT1G29050 [Arabidopsis thaliana]	OAP18548	176	1	167.162	422	1.01494e-51
FGENESH: 6	122
FGENESH: 7	605	1	gi|1032302177|gb|OAP16502.1|	hypothetical protein AXX17_AT1G37460 [Arabidopsis thaliana]	OAP16502	1416	1	70.4774	171	8.65223e-12
FGENESH: 8	305	1	gi|4586028|gb|AAD25646.1|	putative retroelement pol polyprotein [Arabidopsis thaliana]	AAD25646	1461	1	86.2705	212	5.29282e-18
FGENESH: 9	859	1	gi|1032297470|gb|OAP11795.1|	NCL [Arabidopsis thaliana]	OAP11795	585	1	213.386	542	5.46035e-59
FGENESH: 10	367
FGENESH: 11	416	1	gi|9294132|dbj|BAB01983.1|	retroelement pol polyprotein-like [Arabidopsis thaliana]	BAB01983	865	1	48.1358	113	3.53449e-05
FGENESH: 12	122	1	gi|3513747|gb|AAC33963.1|	contains similarity to reverse transcriptases (Pfam; rvt.hmm, score: 11.19) [Arabidopsis thaliana]	AAC33963	1633	1	84.3445	207	1.91387e-19
FGENESH: 13	159	1	gi|4572668|gb|AAD23883.1|	putative retroelement pol polyprotein [Arabidopsis thaliana]	AAD23883	1156	1	33.113	74	0.248665
FGENESH: 14	914	1	gi|297847712|ref|XP_002891737.1|	sodium/calcium exchanger family protein [Arabidopsis lyrata subsp. lyrata] >gi|297337579|gb|EFH67996.1| sodium/calcium exchanger family protein [Arabidopsis lyrata subsp. lyrata]	XP_002891737	588	1	239.965	611	3.39589e-68
FGENESH: 15	389	1	gi|15218728|ref|NP_174181.1|	GDSL esterase/lipase [Arabidopsis thaliana] >gi|229890087|sp|Q8RXT9.2|GDL8_ARATH RecName: Full=GDSL esterase/lipase At1g28590; AltName: Full=Extracellular lipase At1g28590; Flags: Precursor >gi|332192877|gb|AEE30998.1| GDSL-like Lipase/Acylhydrolase superfamily protein [Arabidopsis thaliana]	NP_174181	403	1	419.083	1076	4.43153e-145
FGENESH: 16	238	1	gi|75223626|gb|ABA18109.1|	hAT-like transposase [Arabidopsis arenosa]	ABA18109	654	1	64.6994	156	2.61805e-11
FGENESH: 17	309	1	gi|297791115|ref|XP_002863442.1|	GDSL-motif lipase/hydrolase family protein [Arabidopsis lyrata subsp. lyrata] >gi|297309277|gb|EFH39701.1| GDSL-motif lipase/hydrolase family protein [Arabidopsis lyrata subsp. lyrata]	XP_002863442	374	1	291.582	745	1.00445e-96
FGENESH: 18	246	1	gi|75223626|gb|ABA18109.1|	hAT-like transposase [Arabidopsis arenosa]	ABA18109	654	1	53.1434	126	1.90762e-07
FGENESH: 19	563	1	gi|1032285769|gb|OAP00097.1|	hypothetical protein AXX17_AT4G21790 [Arabidopsis thaliana]	OAP00097	569	1	680.248	1754	0
FGENESH: 20	209	1	gi|1032300552|gb|OAP14877.1|	hypothetical protein AXX17_AT1G29360 [Arabidopsis thaliana]	OAP14877	250	1	312.768	800	1.91156e-108
FGENESH: 21	188	1	gi|18403435|ref|NP_565779.1|	trichome birefringence-like 37 protein [Arabidopsis thaliana] >gi|75097658|sp|O22960.2|TBL37_ARATH RecName: Full=Protein trichome birefringence-like 37 >gi|20196907|gb|AAB67625.2| expressed protein [Arabidopsis thaliana] >gi|21554400|gb|AAM63505.1| unknown [Arabidopsis thaliana] >gi|330253819|gb|AEC08913.1| TRICHOME BIREFRINGENCE-LIKE 37 [Arabidopsis thaliana] >gi|1032294196|gb|OAP08522.1| TBL37 …	NP_565779	385	1	192.586	488	9.94204e-60
FGENESH: 22	354	1	gi|297819568|ref|XP_002877667.1|	hypothetical protein ARALYDRAFT_348033 [Arabidopsis lyrata subsp. lyrata] >gi|297323505|gb|EFH53926.1| hypothetical protein ARALYDRAFT_348033 [Arabidopsis lyrata subsp. lyrata]	XP_002877667	341	1	360.918	925	1.16141e-123
FGENESH: 23	340	1	gi|297794671|ref|XP_002865220.1|	senescence-associated gene 12 [Arabidopsis lyrata subsp. lyrata] >gi|297311055|gb|EFH41479.1| senescence-associated gene 12 [Arabidopsis lyrata subsp. lyrata]	XP_002865220	346	1	372.089	954	2.76607e-128
FGENESH: 24	183	1	gi|18415132|ref|NP_567562.1|	pollen Ole e 1 allergen and extensin family protein [Arabidopsis thaliana] >gi|75127058|sp|Q6NMJ2.1|OLE96_ARATH RecName: Full=Pollen-specific protein-like At4g18596; Flags: Precursor >gi|44681468|gb|AAS47674.1| At4g18596 [Arabidopsis thaliana] >gi|62320348|dbj|BAD94719.1| pollen-specific protein - like [Arabidopsis thaliana] >gi|332658666|gb|AEE84066.1| Pollen Ole e 1 allergen and extensin family…	NP_567562	172	1	130.183	326	5.30429e-38
FGENESH: 25	179	1	gi|18396990|ref|NP_564323.1|	uncharacterized protein [Arabidopsis thaliana] >gi|9502420|gb|AAF88119.1|AC021043_12 Unknown protein [Arabidopsis thaliana] >gi|15529248|gb|AAK97718.1| At1g29190/F28N24_12 [Arabidopsis thaliana] >gi|16974401|gb|AAL31126.1| At1g29190/F28N24_12 [Arabidopsis thaliana] >gi|21593465|gb|AAM65432.1| unknown [Arabidopsis thaliana] >gi|332192936|gb|AEE31057.1| phosphatidylinositol 4-phosphate 5-kinase MSS…	NP_564323	193	1	186.422	472	7.68616e-60
FGENESH: 26	350	1	gi|79570100|ref|NP_181364.2|	myb-like HTH transcriptional regulator-like protein [Arabidopsis thaliana] >gi|26450454|dbj|BAC42341.1| unknown protein [Arabidopsis thaliana] >gi|28827324|gb|AAO50506.1| unknown protein [Arabidopsis thaliana] >gi|330254426|gb|AEC09520.1| myb-like HTH transcriptional regulator family protein [Arabidopsis thaliana] >gi|1032297091|gb|OAP11417.1| hypothetical protein AXX17_AT2G35160 [Arabidopsis tha…	NP_181364	340	1	133.265	334	2.40793e-35
FGENESH: 27	1804	1	gi|1039008596|gb|ANM58713.1|	Neutral/alkaline non-lysosomal ceramidase [Arabidopsis thaliana]	ANM58713	780	1	1150.96	2976	0
FGENESH: 28	301
FGENESH: 29	210	1	gi|297804286|ref|XP_002870027.1|	hypothetical protein ARALYDRAFT_492990 [Arabidopsis lyrata subsp. lyrata] >gi|297315863|gb|EFH46286.1| hypothetical protein ARALYDRAFT_492990 [Arabidopsis lyrata subsp. lyrata]	XP_002870027	281	1	111.694	278	2.86521e-29
FGENESH: 30	86	1	gi|334184763|ref|NP_001189697.1|	RabGAP/TBC domain-containing protein [Arabidopsis thaliana] >gi|330254285|gb|AEC09379.1| Ypt/Rab-GAP domain of gyp1p superfamily protein [Arabidopsis thaliana]	NP_001189697	916	1	27.7202	60	3.15232
FGENESH: 31	407
FGENESH: 32	542	1	gi|15242509|ref|NP_199394.1|	CBL-interacting serine/threonine-protein kinase 20 [Arabidopsis thaliana] >gi|75333940|sp|Q9FJ54.1|CIPKK_ARATH RecName: Full=CBL-interacting serine/threonine-protein kinase 20; AltName: Full=SNF1-related kinase 3.6; AltName: Full=SOS2-like protein kinase PKS18 >gi|9758929|dbj|BAB09310.1| serine/threonine protein kinase [Arabidopsis thaliana] >gi|14486384|gb|AAK61493.1| CBL-interacting protein kin…	NP_199394	439	1	358.607	919	1.45095e-118
FGENESH: 33	909	1	gi|9759493|dbj|BAB10743.1|	retroelement pol polyprotein-like [Arabidopsis thaliana]	BAB10743	1109	1	584.334	1505	0
FGENESH: 34	712	1	gi|5306246|gb|AAD41979.1|	putative retroelement pol polyprotein [Arabidopsis thaliana]	AAD41979	1264	1	164.851	416	2.09315e-41
FGENESH: 35	748	1	gi|17381114|gb|AAL36369.1|	putative receptor kinase [Arabidopsis thaliana]	AAL36369	1010	1	492.656	1267	1.54442e-160
	748	10	gi|15228201|ref|NP_190342.1|	Leucine-rich repeat protein kinase family protein [Arabidopsis thaliana] >gi|6522541|emb|CAB61984.1| receptor-kinase like protein [Arabidopsis thaliana] >gi|16604569|gb|AAL24086.1| putative receptor kinase [Arabidopsis thaliana] >gi|25055026|gb|AAN71975.1| putative receptor kinase [Arabidopsis thaliana] >gi|224589594|gb|ACN59330.1| leucine-rich repeat receptor-like protein kinase [Arabidopsis tha…	NP_190342	1011	3	67.0106	162	1.14985e-10
FGENESH: 36	631	1	gi|12322008|gb|AAG51046.1|AC069473_8	gypsy/Ty-3 retroelement polyprotein; 69905-74404 [Arabidopsis thaliana] >gi|10998138|dbj|BAB03109.1| retroelement pol polyprotein [Arabidopsis thaliana]	AAG51046	1499	1	424.861	1091	1.74335e-132
FGENESH: 37	198	1	gi|22136012|gb|AAM91588.1|	putative disease resistance protein [Arabidopsis thaliana]	AAM91588	983	1	106.301	264	5.1863e-26
	198	2	gi|15226053|ref|NP_179112.1|	receptor like protein 19 [Arabidopsis thaliana] >gi|30679322|ref|NP_849957.1| receptor like protein 19 [Arabidopsis thaliana] >gi|4115363|gb|AAD03365.1| putative disease resistance protein [Arabidopsis thaliana] >gi|330251273|gb|AEC06367.1| receptor like protein 19 [Arabidopsis thaliana] >gi|330251274|gb|AEC06368.1| receptor like protein 19 [Arabidopsis thaliana]	NP_179112	983	1	105.916	263	5.54773e-26
FGENESH: 38	268	1	gi|6630458|gb|AAF19546.1|AC007190_14	F23N19.13 [Arabidopsis thaliana]	AAF19546	633	1	117.857	294	3.16627e-29
FGENESH: 39	293	1	gi|15230539|ref|NP_187867.1|	DNA-damage-repair/toleration protein DRT100 [Arabidopsis thaliana] >gi|20178285|sp|Q00874.2|DR100_ARATH RecName: Full=DNA-damage-repair/toleration protein DRT100; Flags: Precursor >gi|12321959|gb|AAG51016.1|AC069474_15 leucine rich repeat protein, putative; 20015-21133 [Arabidopsis thaliana] >gi|9294355|dbj|BAB02252.1| DNA-damage-repair/toleration protein-like; disease resistance protein; polygal…	NP_187867	372	1	77.0258	188	2.18493e-15
	293	10	gi|15228434|ref|NP_187719.1|	receptor like protein 35 [Arabidopsis thaliana] >gi|6016687|gb|AAF01514.1|AC009991_10 putative disease resistance protein [Arabidopsis thaliana] >gi|12321885|gb|AAG50981.1|AC073395_23 disease resistance protein, putative; 7647-10478 [Arabidopsis thaliana] >gi|332641479|gb|AEE75000.1| receptor like protein 35 [Arabidopsis thaliana] >gi|1039016337|gb|ANM65812.1| receptor like protein 35 [Arabidopsi…	NP_187719	943	4	41.9726	97	0.00141341
FGENESH: 40	736	1	gi|3319351|gb|AAC26240.1|	contains similarity to reverse transcriptases (PFam: rvt.hmm, score: 116.22) [Arabidopsis thaliana]	AAC26240	1322	1	235.728	600	1.21435e-64
FGENESH: 41	1602	1	gi|6522540|emb|CAB61983.1|	receptor-kinase like protein [Arabidopsis thaliana]	CAB61983	988	1	328.946	842	1.13216e-93
FGENESH: 42	64	1	gi|297836350|ref|XP_002886057.1|	amidophosphoribosyltransferase [Arabidopsis lyrata subsp. lyrata] >gi|297331897|gb|EFH62316.1| amidophosphoribosyltransferase [Arabidopsis lyrata subsp. lyrata]	XP_002886057	563	1	25.7942	55	6.87652
FGENESH: 43	607	1	gi|297819324|ref|XP_002877545.1|	hypothetical protein ARALYDRAFT_347816 [Arabidopsis lyrata subsp. lyrata] >gi|297323383|gb|EFH53804.1| hypothetical protein ARALYDRAFT_347816 [Arabidopsis lyrata subsp. lyrata]	XP_002877545	1013	1	311.227	796	1.04513e-93
FGENESH: 44	480	1	gi|17381114|gb|AAL36369.1|	putative receptor kinase [Arabidopsis thaliana]	AAL36369	1010	1	266.159	679	1.29592e-78
FGENESH: 45	890	1	gi|1032276834|gb|OAO91162.1|	hypothetical protein AXX17_AT5G43270 [Arabidopsis thaliana]	OAO91162	1008	1	276.174	705	3.44677e-78
	890	3	gi|15241369|ref|NP_197548.1|	LRR receptor-like serine/threonine-protein kinase EFR [Arabidopsis thaliana] >gi|263419078|sp|C0LGT6.1|EFR_ARATH RecName: Full=LRR receptor-like serine/threonine-protein kinase EFR; AltName: Full=Elongation factor Tu receptor; Short=EF-Tu receptor; Flags: Precursor >gi|224589679|gb|ACN59371.1| leucine-rich repeat receptor-like protein kinase [Arabidopsis thaliana] >gi|332005467|gb|AED92850.1| EF-…	NP_197548	1031	1	244.588	623	4.53876e-67
FGENESH: 46	132
FGENESH: 47	219	1	gi|297791297|ref|XP_002863533.1|	predicted protein [Arabidopsis lyrata subsp. lyrata] >gi|297309368|gb|EFH39792.1| predicted protein [Arabidopsis lyrata subsp. lyrata]	XP_002863533	568	1	152.91	385	1.06506e-42
FGENESH: 48	748	1	gi|17381114|gb|AAL36369.1|	putative receptor kinase [Arabidopsis thaliana]	AAL36369	1010	1	490.73	1262	6.50965e-160
FGENESH: 49	645	1	gi|4586028|gb|AAD25646.1|	putative retroelement pol polyprotein [Arabidopsis thaliana]	AAD25646	1461	1	172.555	436	2.68778e-44
FGENESH: 50	238	1	gi|4388829|gb|AAD19784.1|	putative retroelement pol polyprotein [Arabidopsis thaliana]	AAD19784	1501	1	174.096	440	5.44139e-49
FGENESH: 51	558	1	gi|1032276834|gb|OAO91162.1|	hypothetical protein AXX17_AT5G43270 [Arabidopsis thaliana]	OAO91162	1008	1	224.172	570	1.08667e-62
FGENESH: 52	186	1	gi|9294121|dbj|BAB01972.1|	copia-like retrotransposable element [Arabidopsis thaliana]	BAB01972	1499	1	59.6918	143	4.68947e-10
FGENESH: 53	48
FGENESH: 54	81	1	gi|15219020|ref|NP_175661.1|	protein FAR1-RELATED SEQUENCE 6 [Arabidopsis thaliana] >gi|75207551|sp|Q9SSQ4.1|FRS6_ARATH RecName: Full=Protein FAR1-RELATED SEQUENCE 6 >gi|5903066|gb|AAD55625.1|AC008016_35 F6D8.26 [Arabidopsis thaliana] >gi|19424057|gb|AAL87259.1| unknown protein [Arabidopsis thaliana] >gi|22136962|gb|AAM91710.1| unknown protein [Arabidopsis thaliana] >gi|332194697|gb|AEE32818.1| FAR1-related sequence 6 [Arabi…	NP_175661	703	1	26.1794	56	9.45401
FGENESH: 55	559	1	gi|297815928|ref|XP_002875847.1|	hypothetical protein ARALYDRAFT_347851 [Arabidopsis lyrata subsp. lyrata] >gi|297321685|gb|EFH52106.1| hypothetical protein ARALYDRAFT_347851 [Arabidopsis lyrata subsp. lyrata]	XP_002875847	1012	1	305.064	780	6.49707e-92
FGENESH: 56	575	1	gi|297815928|ref|XP_002875847.1|	hypothetical protein ARALYDRAFT_347851 [Arabidopsis lyrata subsp. lyrata] >gi|297321685|gb|EFH52106.1| hypothetical protein ARALYDRAFT_347851 [Arabidopsis lyrata subsp. lyrata]	XP_002875847	1012	1	362.073	928	4.84806e-113
FGENESH: 57	663	1	gi|1039008272|gb|ANM58417.1|	transcription factor [Arabidopsis thaliana]	ANM58417	99	1	29.261	64	8.86161
FGENESH: 58	928	1	gi|8778610|gb|AAF79618.1|AC027665_19	F5M15.26 [Arabidopsis thaliana]	AAF79618	1838	1	236.498	602	1.89832e-63
FGENESH: 59	59
FGENESH: 60	164
FGENESH: 61	251	1	gi|297808115|ref|XP_002871941.1|	EF-TU receptor [Arabidopsis lyrata subsp. lyrata] >gi|297317778|gb|EFH48200.1| EF-TU receptor [Arabidopsis lyrata subsp. lyrata]	XP_002871941	1032	1	104.76	260	8.22087e-25
FGENESH: 62	84
FGENESH: 63	439
FGENESH: 64	548	1	gi|1032276834|gb|OAO91162.1|	hypothetical protein AXX17_AT5G43270 [Arabidopsis thaliana]	OAO91162	1008	1	270.396	690	2.48174e-79
	548	6	gi|15241369|ref|NP_197548.1|	LRR receptor-like serine/threonine-protein kinase EFR [Arabidopsis thaliana] >gi|263419078|sp|C0LGT6.1|EFR_ARATH RecName: Full=LRR receptor-like serine/threonine-protein kinase EFR; AltName: Full=Elongation factor Tu receptor; Short=EF-Tu receptor; Flags: Precursor >gi|224589679|gb|ACN59371.1| leucine-rich repeat receptor-like protein kinase [Arabidopsis thaliana] >gi|332005467|gb|AED92850.1| EF-…	NP_197548	1031	1	252.677	644	6.74436e-73
FGENESH: 65	198	1	gi|15242509|ref|NP_199394.1|	CBL-interacting serine/threonine-protein kinase 20 [Arabidopsis thaliana] >gi|75333940|sp|Q9FJ54.1|CIPKK_ARATH RecName: Full=CBL-interacting serine/threonine-protein kinase 20; AltName: Full=SNF1-related kinase 3.6; AltName: Full=SOS2-like protein kinase PKS18 >gi|9758929|dbj|BAB09310.1| serine/threonine protein kinase [Arabidopsis thaliana] >gi|14486384|gb|AAK61493.1| CBL-interacting protein kin…	NP_199394	439	1	152.525	384	1.15499e-43
FGENESH: 66	211	1	gi|1032290677|gb|OAP05004.1|	hypothetical protein AXX17_AT3G23650 [Arabidopsis thaliana]	OAP05004	273	1	28.8758	63	8.20608
	211	2	gi|15233368|ref|NP_193800.1|	putative cysteine-rich repeat secretory protein 40 [Arabidopsis thaliana] >gi|75211713|sp|Q9SVH9.1|CRR40_ARATH RecName: Full=Putative cysteine-rich repeat secretory protein 40; Flags: Precursor >gi|5262208|emb|CAB45834.1| putative protein [Arabidopsis thaliana] >gi|7268864|emb|CAB79068.1| putative protein [Arabidopsis thaliana] >gi|332658953|gb|AEE84353.1| cysteine-rich repeat secretory protein, …	NP_193800	273	1	28.8758	63	8.20608
FGENESH: 67	240
FGENESH: 68	1258	1	gi|7682782|gb|AAF67363.1|	Hypothetical protein T32B20.f [Arabidopsis thaliana]	AAF67363	1504	1	187.963	476	2.12226e-47
FGENESH: 69	46
FGENESH: 70	191	1	gi|1032286736|gb|OAP01064.1|	hypothetical protein AXX17_AT4G13870 [Arabidopsis thaliana]	OAP01064	344	1	64.3142	155	7.44988e-12
FGENESH: 71	916	1	gi|1032276834|gb|OAO91162.1|	hypothetical protein AXX17_AT5G43270 [Arabidopsis thaliana]	OAO91162	1008	1	446.432	1147	7.96104e-141
FGENESH: 72	1052	1	gi|5001453|gb|AAD37020.1|	putative retroelement pol polyprotein [Arabidopsis thaliana]	AAD37020	949	1	396.741	1018	2.70893e-121
FGENESH: 73	104
FGENESH: 74	74	1	gi|297791135|ref|XP_002863452.1|	cbl-interacting protein kinase 20 [Arabidopsis lyrata subsp. lyrata] >gi|297309287|gb|EFH39711.1| cbl-interacting protein kinase 20 [Arabidopsis lyrata subsp. lyrata]	XP_002863452	439	1	94.3597	233	5.11942e-24
FGENESH: 75	879	1	gi|17381114|gb|AAL36369.1|	putative receptor kinase [Arabidopsis thaliana]	AAL36369	1010	1	501.901	1291	1.98544e-162
FGENESH: 76	200	1	gi|297815936|ref|XP_002875851.1|	hypothetical protein ARALYDRAFT_323370 [Arabidopsis lyrata subsp. lyrata] >gi|297321689|gb|EFH52110.1| hypothetical protein ARALYDRAFT_323370 [Arabidopsis lyrata subsp. lyrata]	XP_002875851	970	1	127.102	318	3.18547e-33
FGENESH: 77	812	1	gi|297819322|ref|XP_002877544.1|	hypothetical protein ARALYDRAFT_347815 [Arabidopsis lyrata subsp. lyrata] >gi|297323382|gb|EFH53803.1| hypothetical protein ARALYDRAFT_347815 [Arabidopsis lyrata subsp. lyrata]	XP_002877544	919	1	315.464	807	9.34627e-94
FGENESH: 78	390	1	gi|15231954|ref|NP_187479.1|	uncharacterized protein [Arabidopsis thaliana] >gi|12322732|gb|AAG51356.1|AC012562_17 hypothetical protein; 44869-47459 [Arabidopsis thaliana] >gi|34365761|gb|AAQ65192.1| At3g08670 [Arabidopsis thaliana] >gi|110741318|dbj|BAF02209.1| hypothetical protein [Arabidopsis thaliana] >gi|332641140|gb|AEE74661.1| serine/arginine repetitive matrix-like protein [Arabidopsis thaliana]	NP_187479	567	1	30.8018	68	7.05412
FGENESH: 79	144	1	gi|297815936|ref|XP_002875851.1|	hypothetical protein ARALYDRAFT_323370 [Arabidopsis lyrata subsp. lyrata] >gi|297321689|gb|EFH52110.1| hypothetical protein ARALYDRAFT_323370 [Arabidopsis lyrata subsp. lyrata]	XP_002875851	970	1	106.301	264	6.82148e-27
FGENESH: 80	180	1	gi|1032275614|gb|OAO89942.1|	ERF9 [Arabidopsis thaliana]	OAO89942	200	1	43.5134	101	6.56468e-05
FGENESH: 81	1099	1	gi|17381114|gb|AAL36369.1|	putative receptor kinase [Arabidopsis thaliana]	AAL36369	1010	1	537.339	1383	2.90828e-173
FGENESH: 82	318	1	gi|297811697|ref|XP_002873732.1|	transducin family protein [Arabidopsis lyrata subsp. lyrata] >gi|297319569|gb|EFH49991.1| transducin family protein [Arabidopsis lyrata subsp. lyrata]	XP_002873732	433	1	36.5798	83	0.0691118
FGENESH: 83	99
FGENESH: 84	331	1	gi|5103828|gb|AAD39658.1|AC007591_23	Similar to gi|22113 Ac transposase (ORFa) from Zea mays transcript gb|X05424 [Arabidopsis thaliana] >gi|20260646|gb|AAM13221.1| similar to Ac transposase [Arabidopsis thaliana] >gi|34098823|gb|AAQ56794.1| At1g15300 [Arabidopsis thaliana]	AAD39658	799	1	72.0182	175	4.14061e-13
FGENESH: 85	75
FGENESH: 86	375
FGENESH: 87	173
FGENESH: 88	1686	1	gi|4544372|gb|AAD22283.1|	putative retroelement pol polyprotein [Arabidopsis thaliana]	AAD22283	1787	1	259.225	661	7.9955e-69
FGENESH: 89	129
FGENESH: 90	387
FGENESH: 91	114
FGENESH: 92	287
FGENESH: 93	891	1	gi|18408454|ref|NP_566892.1|	putative LRR receptor-like serine/threonine-protein kinase [Arabidopsis thaliana] >gi|264664489|sp|C0LGP4.1|Y3475_ARATH RecName: Full=Probable LRR receptor-like serine/threonine-protein kinase At3g47570; Flags: Precursor >gi|224589592|gb|ACN59329.1| leucine-rich repeat receptor-like protein kinase [Arabidopsis thaliana] >gi|332644782|gb|AEE78303.1| Leucine-rich repeat protein kinase family protei…	NP_566892	1010	1	436.802	1122	1.78167e-137
FGENESH: 94	43
FGENESH: 95	158
FGENESH: 96	126
FGENESH: 97	852	1	gi|18408454|ref|NP_566892.1|	putative LRR receptor-like serine/threonine-protein kinase [Arabidopsis thaliana] >gi|264664489|sp|C0LGP4.1|Y3475_ARATH RecName: Full=Probable LRR receptor-like serine/threonine-protein kinase At3g47570; Flags: Precursor >gi|224589592|gb|ACN59329.1| leucine-rich repeat receptor-like protein kinase [Arabidopsis thaliana] >gi|332644782|gb|AEE78303.1| Leucine-rich repeat protein kinase family protei…	NP_566892	1010	1	305.064	780	6.93723e-89
FGENESH: 98	166	1	gi|297795185|ref|XP_002865477.1|	transferase family protein [Arabidopsis lyrata subsp. lyrata] >gi|297311312|gb|EFH41736.1| transferase family protein [Arabidopsis lyrata subsp. lyrata]	XP_002865477	441	1	32.7278	73	0.365319
FGENESH: 99	117	1	gi|3786020|gb|AAC67366.1|	putative retroelement pol polyprotein [Arabidopsis thaliana]	AAC67366	217	1	65.4698	158	1.37367e-13
FGENESH: 100	206	1	gi|297851306|ref|XP_002893534.1|	hypothetical protein ARALYDRAFT_473074 [Arabidopsis lyrata subsp. lyrata] >gi|297339376|gb|EFH69793.1| hypothetical protein ARALYDRAFT_473074 [Arabidopsis lyrata subsp. lyrata]	XP_002893534	616	1	85.5001	210	7.88987e-19
FGENESH: 101	210
FGENESH: 102	86
FGENESH: 103	134
FGENESH: 104	186	1	gi|297800660|ref|XP_002868214.1|	hypothetical protein ARALYDRAFT_329979 [Arabidopsis lyrata subsp. lyrata] >gi|297314050|gb|EFH44473.1| hypothetical protein ARALYDRAFT_329979 [Arabidopsis lyrata subsp. lyrata]	XP_002868214	755	1	29.261	64	6.82386
FGENESH: 105	849	1	gi|1032289263|gb|OAP03590.1|	hypothetical protein AXX17_AT3G41560 [Arabidopsis thaliana]	OAP03590	977	1	372.089	954	8.35768e-114
FGENESH: 106	914	1	gi|17381114|gb|AAL36369.1|	putative receptor kinase [Arabidopsis thaliana]	AAL36369	1010	1	538.495	1386	5.72014e-176
FGENESH: 107	1627	1	gi|2194136|gb|AAB61111.1|	Strong similarity to Zea mays retrotransposon Hopscotch polyprotein (gb|U12626) [Arabidopsis thaliana]	AAB61111	1315	1	240.736	613	1.51971e-63
FGENESH: 108	286	1	gi|10086468|gb|AAG12528.1|AC015446_9	Hypothetical Protein [Arabidopsis thaliana]	AAG12528	690	1	214.542	545	4.41953e-64
FGENESH: 109	62
FGENESH: 110	564	1	gi|1032275032|gb|OAO89366.1|	hypothetical protein AXX17_ATUG01340 [Arabidopsis thaliana]	OAO89366	1586	1	92.0485	227	1.40062e-18
FGENESH: 111	178	1	gi|9294121|dbj|BAB01972.1|	copia-like retrotransposable element [Arabidopsis thaliana]	BAB01972	1499	1	80.1073	196	3.34973e-17
FGENESH: 112	515	1	gi|4309765|gb|AAD15534.1|	putative retroelement pol polyprotein [Arabidopsis thaliana]	AAD15534	1664	1	36.1946	82	0.246671
FGENESH: 113	252	1	gi|297830076|ref|XP_002882920.1|	ATERF-4/ATERF4/ERF4/RAP2.5 [Arabidopsis lyrata subsp. lyrata] >gi|297328760|gb|EFH59179.1| ATERF-4/ATERF4/ERF4/RAP2.5 [Arabidopsis lyrata subsp. lyrata]	XP_002882920	219	1	63.5438	153	1.61495e-11
FGENESH: 114	1088	1	gi|4432807|gb|AAD20658.1|	putative retroelement pol polyprotein [Arabidopsis thaliana]	AAD20658	1611	1	807.749	2085	0
FGENESH: 115	108	1	gi|1834353|emb|CAA71879.1|	hypothetical protein 194 [Arabidopsis thaliana]	CAA71879	584	1	28.1054	61	4.37116
FGENESH: 116	271	1	gi|158828138|gb|ABW81017.1|	gag-pol polymerase [Arabidopsis lyrata subsp. lyrata]	ABW81017	1034	1	285.034	728	1.65149e-88
FGENESH: 117	349	1	gi|1032292418|gb|OAP06745.1|	hypothetical protein AXX17_AT3G34920 [Arabidopsis thaliana]	OAP06745	316	1	145.206	365	4.11172e-40
FGENESH: 118	89
FGENESH: 119	98	1	gi|15239359|ref|NP_200860.1|	late embryogenesis abundant protein-like protein [Arabidopsis thaliana] >gi|9757754|dbj|BAB08235.1| unnamed protein product [Arabidopsis thaliana] >gi|40823110|gb|AAR92259.1| At5g60520 [Arabidopsis thaliana] >gi|332009956|gb|AED97339.1| Late embryogenesis abundant (LEA) protein-like protein [Arabidopsis thaliana]	NP_200860	338	1	112.849	281	6.09219e-31
FGENESH: 120	335
FGENESH: 121	102	1	gi|4325355|gb|AAD17352.1|	contains similarity to retrovirus-related polyproteins [Arabidopsis thaliana] >gi|7267379|emb|CAB77940.1| putative polyprotein [Arabidopsis thaliana]	AAD17352	1366	1	90.1225	222	8.08629e-22
FGENESH: 122	2179	1	gi|1032283136|gb|OAO97463.1|	GSO1 [Arabidopsis thaliana]	OAO97463	1249	1	557.755	1436	9.61905e-170
FGENESH: 123	206	1	gi|297851306|ref|XP_002893534.1|	hypothetical protein ARALYDRAFT_473074 [Arabidopsis lyrata subsp. lyrata] >gi|297339376|gb|EFH69793.1| hypothetical protein ARALYDRAFT_473074 [Arabidopsis lyrata subsp. lyrata]	XP_002893534	616	1	102.064	253	1.43974e-24
FGENESH: 124	519	1	gi|297826041|ref|XP_002880903.1|	hypothetical protein ARALYDRAFT_901626 [Arabidopsis lyrata subsp. lyrata] >gi|297326742|gb|EFH57162.1| hypothetical protein ARALYDRAFT_901626 [Arabidopsis lyrata subsp. lyrata]	XP_002880903	1014	1	202.216	513	2.17958e-55
FGENESH: 125	816	1	gi|359751213|emb|CCF03509.1|	receptor kinase [Arabidopsis lyrata]	CCF03509	1162	1	340.117	871	5.63901e-101
FGENESH: 126	77
FGENESH: 127	153
FGENESH: 128	225
FGENESH: 129	60
FGENESH: 130	57
FGENESH: 131	170	1	gi|297851306|ref|XP_002893534.1|	hypothetical protein ARALYDRAFT_473074 [Arabidopsis lyrata subsp. lyrata] >gi|297339376|gb|EFH69793.1| hypothetical protein ARALYDRAFT_473074 [Arabidopsis lyrata subsp. lyrata]	XP_002893534	616	1	77.411	189	1.88896e-16
FGENESH: 132	413	1	gi|6598575|gb|AAF18630.1|AC006228_1	F5J5.1 [Arabidopsis thaliana]	AAF18630	1463	1	66.6254	161	4.57304e-11
FGENESH: 133	530	1	gi|12584302|gb|AAG52949.1|	gag/pol polyprotein [Arabidopsis thaliana]	AAG52949	1643	1	132.494	332	9.5173e-32
FGENESH: 134	244	1	gi|297794645|ref|XP_002865207.1|	hypothetical protein ARALYDRAFT_494372 [Arabidopsis lyrata subsp. lyrata] >gi|297311042|gb|EFH41466.1| hypothetical protein ARALYDRAFT_494372 [Arabidopsis lyrata subsp. lyrata]	XP_002865207	248	1	229.18	583	5.26913e-75
FGENESH: 135	57
FGENESH: 136	122
FGENESH: 137	422	1	gi|1032287849|gb|OAP02176.1|	hypothetical protein AXX17_AT3G56820 [Arabidopsis thaliana]	OAP02176	427	1	59.6918	143	4.7714e-09
FGENESH: 138	62
FGENESH: 139	92	1	gi|1032287867|gb|OAP02194.1|	hypothetical protein AXX17_AT3G25880 [Arabidopsis thaliana]	OAP02194	413	1	27.7202	60	3.82116
FGENESH: 140	486	1	gi|18408454|ref|NP_566892.1|	putative LRR receptor-like serine/threonine-protein kinase [Arabidopsis thaliana] >gi|264664489|sp|C0LGP4.1|Y3475_ARATH RecName: Full=Probable LRR receptor-like serine/threonine-protein kinase At3g47570; Flags: Precursor >gi|224589592|gb|ACN59329.1| leucine-rich repeat receptor-like protein kinase [Arabidopsis thaliana] >gi|332644782|gb|AEE78303.1| Leucine-rich repeat protein kinase family protei…	NP_566892	1010	1	244.973	624	5.61971e-71
FGENESH: 141	401	1	gi|297815936|ref|XP_002875851.1|	hypothetical protein ARALYDRAFT_323370 [Arabidopsis lyrata subsp. lyrata] >gi|297321689|gb|EFH52110.1| hypothetical protein ARALYDRAFT_323370 [Arabidopsis lyrata subsp. lyrata]	XP_002875851	970	1	213.772	543	6.95417e-61
FGENESH: 142	73	1	gi|158828138|gb|ABW81017.1|	gag-pol polymerase [Arabidopsis lyrata subsp. lyrata]	ABW81017	1034	1	59.6918	143	1.18184e-11
FGENESH: 143	214
FGENESH: 144	536	1	gi|12323859|gb|AAG51900.1|AC023913_8	transcription factor, putative; 66207-62663 [Arabidopsis thaliana]	AAG51900	574	1	34.2686	77	0.810168
FGENESH: 145	648	1	gi|3047066|gb|AAC13580.1|	contains similarity to retrovirus-related POL polyproteins [Arabidopsis thaliana] >gi|8843879|dbj|BAA97405.1| unnamed protein product [Arabidopsis thaliana]	AAC13580	579	1	198.364	503	7.93271e-55
FGENESH: 146	67	1	gi|12321503|gb|AAG50806.1|AC079281_8	unknown protein [Arabidopsis thaliana]	AAG50806	1213	1	26.9498	58	4.04393
FGENESH: 147	145	1	gi|297792689|ref|XP_002864229.1|	hypothetical protein ARALYDRAFT_495395 [Arabidopsis lyrata subsp. lyrata] >gi|297310064|gb|EFH40488.1| hypothetical protein ARALYDRAFT_495395 [Arabidopsis lyrata subsp. lyrata]	XP_002864229	357	1	75.485	184	3.03496e-16
FGENESH: 148	84
FGENESH: 149	536	1	gi|16534|emb|CAA31653.1|	polyprotein [Arabidopsis thaliana]	CAA31653	1291	1	253.832	647	7.49317e-73
FGENESH: 150	1003	1	gi|1032276834|gb|OAO91162.1|	hypothetical protein AXX17_AT5G43270 [Arabidopsis thaliana]	OAO91162	1008	1	474.167	1219	1.9875e-150
FGENESH: 151	86	2	gi|186510920|ref|NP_190702.2|	aspartyl protease family protein [Arabidopsis thaliana] >gi|332645260|gb|AEE78781.1| Eukaryotic aspartyl protease family protein [Arabidopsis thaliana]	NP_190702	530	1	26.9498	58	5.95843
FGENESH: 152	164	1	gi|7267643|emb|CAB78071.1|	putative protein [Arabidopsis thaliana]	CAB78071	290	1	116.701	291	7.96146e-32
FGENESH: 153	1026	1	gi|10177143|dbj|BAB10503.1|	retroelement pol polyprotein-like [Arabidopsis thaliana]	BAB10503	1475	1	494.582	1272	1.67057e-153
FGENESH: 154	419	1	gi|6910579|gb|AAF31284.1|AC006424_13	MUDRA-like transposase [Arabidopsis thaliana]	AAF31284	517	1	151.369	381	4.81195e-40
FGENESH: 155	79
FGENESH: 156	76	1	gi|297822095|ref|XP_002878930.1|	hypothetical protein ARALYDRAFT_901331 [Arabidopsis lyrata subsp. lyrata] >gi|297324769|gb|EFH55189.1| hypothetical protein ARALYDRAFT_901331 [Arabidopsis lyrata subsp. lyrata]	XP_002878930	85	1	53.5286	127	1.26233e-10
FGENESH: 157	343	1	gi|7288024|emb|CAB81786.1|	putative protein [Arabidopsis thaliana]	CAB81786	702	1	62.3882	150	5.60953e-10
FGENESH: 158	1141	1	gi|1032287849|gb|OAP02176.1|	hypothetical protein AXX17_AT3G56820 [Arabidopsis thaliana]	OAP02176	427	1	68.9366	167	2.72491e-11
FGENESH: 159	122	1	gi|297845782|ref|XP_002890772.1|	ATERF12/ERF12 [Arabidopsis lyrata subsp. lyrata] >gi|297336614|gb|EFH67031.1| ATERF12/ERF12 [Arabidopsis lyrata subsp. lyrata]	XP_002890772	183	1	80.8777	198	1.33131e-19
FGENESH: 160	806	1	gi|297819326|ref|XP_002877546.1|	hypothetical protein ARALYDRAFT_347817 [Arabidopsis lyrata subsp. lyrata] >gi|297323384|gb|EFH53805.1| hypothetical protein ARALYDRAFT_347817 [Arabidopsis lyrata subsp. lyrata]	XP_002877546	1022	1	214.542	545	2.03485e-57
FGENESH: 161	231
FGENESH: 162	155	1	gi|15239462|ref|NP_200894.1|	RAB GTPase homolog A1F [Arabidopsis thaliana] >gi|75171043|sp|Q9FJH0.1|RAA1F_ARATH RecName: Full=Ras-related protein RABA1f; Short=AtRABA1f >gi|10176913|dbj|BAB10106.1| GTP-binding protein, ras-like [Arabidopsis thaliana] >gi|26452359|dbj|BAC43265.1| putative GTP-binding protein [Arabidopsis thaliana] >gi|28950757|gb|AAO63302.1| At5g60860 [Arabidopsis thaliana] >gi|332010004|gb|AED97387.1| RAB GT…	NP_200894	217	1	240.736	613	1.95687e-81
FGENESH: 163	1061	1	gi|17381114|gb|AAL36369.1|	putative receptor kinase [Arabidopsis thaliana]	AAL36369	1010	1	518.464	1334	1.62562e-166
FGENESH: 164	417	1	gi|158828302|gb|ABW81177.1|	gag non-LTR retrotransposase [Arabidopsis cebennensis]	ABW81177	496	1	38.891	89	0.0188496
FGENESH: 165	66
FGENESH: 166	169
FGENESH: 167	251	1	gi|297819322|ref|XP_002877544.1|	hypothetical protein ARALYDRAFT_347815 [Arabidopsis lyrata subsp. lyrata] >gi|297323382|gb|EFH53803.1| hypothetical protein ARALYDRAFT_347815 [Arabidopsis lyrata subsp. lyrata]	XP_002877544	919	1	193.356	490	1.00106e-55
FGENESH: 168	259	1	gi|22655202|gb|AAM98191.1|	unknown protein [Arabidopsis thaliana] >gi|38603804|gb|AAR24647.1| At2g23330 [Arabidopsis thaliana] >gi|110742535|dbj|BAE99183.1| putative retroelement pol polyprotein [Arabidopsis thaliana]	AAM98191	776	1	55.0694	131	5.06575e-08
FGENESH: 169	390	1	gi|1032276834|gb|OAO91162.1|	hypothetical protein AXX17_AT5G43270 [Arabidopsis thaliana]	OAO91162	1008	1	182.956	463	3.85855e-50
FGENESH: 170	60
FGENESH: 171	109
FGENESH: 172	304	1	gi|12322452|gb|AAG51247.1|AC055769_6	copia-type polyprotein, putative; 28768-32772 [Arabidopsis thaliana]	AAG51247	1334	1	329.717	844	4.77647e-103
FGENESH: 173	514	1	gi|7076770|emb|CAB75932.1|	putative protein [Arabidopsis thaliana]	CAB75932	1339	1	284.648	727	9.29241e-84
FGENESH: 174	34	1	gi|12323664|gb|AAG51797.1|AC067754_13	unknown protein; 20348-23707 [Arabidopsis thaliana]	AAG51797	307	1	25.7942	55	2.20463
FGENESH: 175	754	1	gi|1032291471|gb|OAP05798.1|	hypothetical protein AXX17_AT3G41570 [Arabidopsis thaliana]	OAP05798	921	1	330.872	847	4.90929e-100
FGENESH: 176	403	1	gi|7682782|gb|AAF67363.1|	Hypothetical protein T32B20.f [Arabidopsis thaliana]	AAF67363	1504	1	285.419	729	2.10981e-85
FGENESH: 177	1093	1	gi|17381114|gb|AAL36369.1|	putative receptor kinase [Arabidopsis thaliana]	AAL36369	1010	1	585.874	1509	0
FGENESH: 178	1062	1	gi|4544430|gb|AAD22339.1|	putative retroelement pol polyprotein [Arabidopsis thaliana]	AAD22339	1411	1	279.641	714	4.49768e-77
FGENESH: 179	146
FGENESH: 180	1009	1	gi|359751203|emb|CCF03504.1|	receptor kinase [Arabidopsis lyrata]	CCF03504	1162	1	486.108	1250	3.3583e-153
FGENESH: 180	1009	2	gi|297794625|ref|XP_002865197.1|	flagellin-sensitive 2 [Arabidopsis lyrata subsp. lyrata] >gi|297311032|gb|EFH41456.1| flagellin-sensitive 2 [Arabidopsis lyrata subsp. lyrata]	XP_002865197	1175	1	484.952	1247	1.01758e-152
FGENESH: 181	57
FGENESH: 182	564	1	gi|4325359|gb|AAD17356.1|	contains similarity to retrovirus-related polyproteins [Arabidopsis thaliana] >gi|7267381|emb|CAB77942.1| putative reverse transcriptase [Arabidopsis thaliana]	AAD17356	611	1	87.0409	214	2.86734e-17
FGENESH: 183	350	1	gi|297831434|ref|XP_002883599.1|	predicted protein [Arabidopsis lyrata subsp. lyrata] >gi|297329439|gb|EFH59858.1| predicted protein [Arabidopsis lyrata subsp. lyrata]	XP_002883599	774	1	39.2762	90	0.0137183
FGENESH: 184	909	1	gi|12584302|gb|AAG52949.1|	gag/pol polyprotein [Arabidopsis thaliana]	AAG52949	1643	1	192.586	488	1.69526e-49
FGENESH: 185	327
FGENESH: 186	195	1	gi|30690596|ref|NP_195341.2|	putative LRR receptor-like serine/threonine-protein kinase [Arabidopsis thaliana] >gi|264664507|sp|C0LGS2.1|Y4361_ARATH RecName: Full=Probable LRR receptor-like serine/threonine-protein kinase At4g36180; Flags: Precursor >gi|224589649|gb|ACN59357.1| leucine-rich repeat receptor-like protein kinase [Arabidopsis thaliana] >gi|332661228|gb|AEE86628.1| Leucine-rich receptor-like protein kinase family…	NP_195341	1136	1	120.939	302	3.96239e-31
	195	8	gi|6016693|gb|AAF01520.1|AC009991_16	putative disease resistance protein [Arabidopsis thaliana] >gi|1039014406|gb|ANM64036.1| receptor like protein 34 [Arabidopsis thaliana]	AAF01520	957	1	117.472	293	5.07452e-30
FGENESH: 187	415	1	gi|297815928|ref|XP_002875847.1|	hypothetical protein ARALYDRAFT_347851 [Arabidopsis lyrata subsp. lyrata] >gi|297321685|gb|EFH52106.1| hypothetical protein ARALYDRAFT_347851 [Arabidopsis lyrata subsp. lyrata]	XP_002875847	1012	1	270.781	691	2.79299e-81
FGENESH: 188	183	1	gi|15239462|ref|NP_200894.1|	RAB GTPase homolog A1F [Arabidopsis thaliana] >gi|75171043|sp|Q9FJH0.1|RAA1F_ARATH RecName: Full=Ras-related protein RABA1f; Short=AtRABA1f >gi|10176913|dbj|BAB10106.1| GTP-binding protein, ras-like [Arabidopsis thaliana] >gi|26452359|dbj|BAC43265.1| putative GTP-binding protein [Arabidopsis thaliana] >gi|28950757|gb|AAO63302.1| At5g60860 [Arabidopsis thaliana] >gi|332010004|gb|AED97387.1| RAB GT…	NP_200894	217	1	84.7297	208	6.40057e-20
FGENESH: 189	358	1	gi|297792337|ref|XP_002864053.1|	hypothetical protein ARALYDRAFT_918044 [Arabidopsis lyrata subsp. lyrata] >gi|297309888|gb|EFH40312.1| hypothetical protein ARALYDRAFT_918044 [Arabidopsis lyrata subsp. lyrata]	XP_002864053	1020	1	186.422	472	1.04955e-51
FGENESH: 190	152	1	gi|297842307|ref|XP_002889035.1|	leucine-rich repeat family protein [Arabidopsis lyrata subsp. lyrata] >gi|297334876|gb|EFH65294.1| leucine-rich repeat family protein [Arabidopsis lyrata subsp. lyrata]	XP_002889035	1141	1	65.4698	158	1.67414e-12
FGENESH: 190	152	6	gi|6016693|gb|AAF01520.1|AC009991_16	putative disease resistance protein [Arabidopsis thaliana] >gi|1039014406|gb|ANM64036.1| receptor like protein 34 [Arabidopsis thaliana]	AAF01520	957	1	64.3142	155	4.5269e-12
FGENESH: 191	225
FGENESH: 192	248	1	gi|3810595|gb|AAC69377.1|	putative retroelement pol polyprotein [Arabidopsis thaliana]	AAC69377	1328	1	65.4698	158	1.81376e-11
FGENESH: 193	794	1	gi|9802561|gb|AAF99763.1|AC003981_13	F22O13.21 [Arabidopsis thaliana] >gi|9293930|dbj|BAB01833.1| Mutator-like transposase [Arabidopsis thaliana] >gi|10177478|dbj|BAB10869.1| mutator-like transposase [Arabidopsis thaliana]	AAF99763	915	1	174.096	440	2.45763e-44
FGENESH: 194	563	1	gi|10177642|dbj|BAB10789.1|	unnamed protein product [Arabidopsis thaliana]	BAB10789	442	1	56.9954	136	6.27359e-08
FGENESH: 195	451
FGENESH: 196	835	1	gi|5001453|gb|AAD37020.1|	putative retroelement pol polyprotein [Arabidopsis thaliana]	AAD37020	949	1	464.151	1193	3.23132e-149
FGENESH: 197	932	1	gi|3810595|gb|AAC69377.1|	putative retroelement pol polyprotein [Arabidopsis thaliana]	AAC69377	1328	1	388.267	996	2.43583e-116
FGENESH: 198	345	1	gi|297841089|ref|XP_002888426.1|	hypothetical protein ARALYDRAFT_475657 [Arabidopsis lyrata subsp. lyrata] >gi|297334267|gb|EFH64685.1| hypothetical protein ARALYDRAFT_475657 [Arabidopsis lyrata subsp. lyrata]	XP_002888426	1103	1	36.5798	83	0.101816
FGENESH: 199	486	1	gi|359751213|emb|CCF03509.1|	receptor kinase [Arabidopsis lyrata]	CCF03509	1162	1	167.162	422	9.19281e-44
FGENESH: 200	142	1	gi|79568177|ref|NP_181166.3|	pentatricopeptide repeat-containing protein [Arabidopsis thaliana] >gi|75206301|sp|Q9SJN2.1|PP187_ARATH RecName: Full=Pentatricopeptide repeat-containing protein At2g36240 >gi|4510352|gb|AAD21441.1| putative salt-inducible protein [Arabidopsis thaliana] >gi|330254126|gb|AEC09220.1| pentatricopeptide (PPR) repeat-containing protein [Arabidopsis thaliana]	NP_181166	497	1	30.4166	67	1.42094
FGENESH: 201	1152	1	gi|2982431|emb|CAA18239.1|	leucine rich repeat-like protein [Arabidopsis thaliana] >gi|7268809|emb|CAB79014.1| leucine rich repeat-like protein [Arabidopsis thaliana]	CAA18239	1232	1	404.445	1038	7.18017e-121
FGENESH: 202	157
FGENESH: 203	64	1	gi|297840823|ref|XP_002888293.1|	hypothetical protein ARALYDRAFT_893819 [Arabidopsis lyrata subsp. lyrata] >gi|297334134|gb|EFH64552.1| hypothetical protein ARALYDRAFT_893819 [Arabidopsis lyrata subsp. lyrata]	XP_002888293	731	1	27.335	59	2.42184
FGENESH: 204	93	1	gi|297796069|ref|XP_002865919.1|	hypothetical protein ARALYDRAFT_495325 [Arabidopsis lyrata subsp. lyrata] >gi|297311754|gb|EFH42178.1| hypothetical protein ARALYDRAFT_495325 [Arabidopsis lyrata subsp. lyrata]	XP_002865919	357	1	31.187	69	0.275161
FGENESH: 205	143	1	gi|6522540|emb|CAB61983.1|	receptor-kinase like protein [Arabidopsis thaliana]	CAB61983	988	1	102.064	253	2.49146e-25
FGENESH: 206	171	1	gi|15237562|ref|NP_201198.1|	leucine-rich repeat protein kinase-like protein [Arabidopsis thaliana] >gi|75264278|sp|Q9LVP0.1|Y5639_ARATH RecName: Full=Probable leucine-rich repeat receptor-like protein kinase At5g63930; Flags: Precursor >gi|8777306|dbj|BAA96896.1| receptor-like protein kinase [Arabidopsis thaliana] >gi|224589747|gb|ACN59405.1| leucine-rich repeat receptor-like protein kinase [Arabidopsis thaliana] >gi|332010…	NP_201198	1102	1	76.2554	186	5.14898e-16
FGENESH: 207	83
FGENESH: 208	103	1	gi|297820850|ref|XP_002878308.1|	hypothetical protein ARALYDRAFT_486467 [Arabidopsis lyrata subsp. lyrata] >gi|297324146|gb|EFH54567.1| hypothetical protein ARALYDRAFT_486467 [Arabidopsis lyrata subsp. lyrata]	XP_002878308	440	1	26.9498	58	9.32828
FGENESH: 209	203
FGENESH: 210	194
FGENESH: 211	347	1	gi|4309765|gb|AAD15534.1|	putative retroelement pol polyprotein [Arabidopsis thaliana]	AAD15534	1664	1	34.2686	77	0.506752
FGENESH: 213	824	1	gi|9759493|dbj|BAB10743.1|	retroelement pol polyprotein-like [Arabidopsis thaliana]	BAB10743	1109	1	353.214	905	3.99632e-106
FGENESH: 214	1227	1	gi|17381114|gb|AAL36369.1|	putative receptor kinase [Arabidopsis thaliana]	AAL36369	1010	1	558.525	1438	5.2998e-180
	1227	2	gi|18408454|ref|NP_566892.1|	putative LRR receptor-like serine/threonine-protein kinase [Arabidopsis thaliana] >gi|264664489|sp|C0LGP4.1|Y3475_ARATH RecName: Full=Probable LRR receptor-like serine/threonine-protein kinase At3g47570; Flags: Precursor >gi|224589592|gb|ACN59329.1| leucine-rich repeat receptor-like protein kinase [Arabidopsis thaliana] >gi|332644782|gb|AEE78303.1| Leucine-rich repeat protein kinase family protei…	NP_566892	1010	1	558.525	1438	5.95333e-180
FGENESH: 215	733	1	gi|15228201|ref|NP_190342.1|	Leucine-rich repeat protein kinase family protein [Arabidopsis thaliana] >gi|6522541|emb|CAB61984.1| receptor-kinase like protein [Arabidopsis thaliana] >gi|16604569|gb|AAL24086.1| putative receptor kinase [Arabidopsis thaliana] >gi|25055026|gb|AAN71975.1| putative receptor kinase [Arabidopsis thaliana] >gi|224589594|gb|ACN59330.1| leucine-rich repeat receptor-like protein kinase [Arabidopsis tha…	NP_190342	1011	1	339.347	869	1.07222e-102
FGENESH: 216	286	1	gi|4325359|gb|AAD17356.1|	contains similarity to retrovirus-related polyproteins [Arabidopsis thaliana] >gi|7267381|emb|CAB77942.1| putative reverse transcriptase [Arabidopsis thaliana]	AAD17356	611	1	164.851	416	4.59578e-46
FGENESH: 217	135	1	gi|18404455|ref|NP_564630.1|	ubiquitin domain-containing protein [Arabidopsis thaliana] >gi|297847740|ref|XP_002891751.1| hypothetical protein ARALYDRAFT_474470 [Arabidopsis lyrata subsp. lyrata] >gi|7769863|gb|AAF69541.1|AC008007_16 F12M16.29 [Arabidopsis thaliana] >gi|13877803|gb|AAK43979.1|AF370164_1 unknown protein [Arabidopsis thaliana] >gi|16323476|gb|AAL15232.1| unknown protein [Arabidopsis thaliana] >gi|297337593|gb|…	NP_564630	114	1	178.718	452	1.25876e-58
FGENESH: 218	169	1	gi|18404455|ref|NP_564630.1|	ubiquitin domain-containing protein [Arabidopsis thaliana] >gi|297847740|ref|XP_002891751.1| hypothetical protein ARALYDRAFT_474470 [Arabidopsis lyrata subsp. lyrata] >gi|7769863|gb|AAF69541.1|AC008007_16 F12M16.29 [Arabidopsis thaliana] >gi|13877803|gb|AAK43979.1|AF370164_1 unknown protein [Arabidopsis thaliana] >gi|16323476|gb|AAL15232.1| unknown protein [Arabidopsis thaliana] >gi|297337593|gb|…	NP_564630	114	1	142.895	359	5.03966e-44
FGENESH: 219	583	1	gi|30685122|ref|NP_173146.2|	uncharacterized protein [Arabidopsis thaliana] >gi|26452283|dbj|BAC43228.1| unknown protein [Arabidopsis thaliana] >gi|332191411|gb|AEE29532.1| hypothetical protein AT1G17030 [Arabidopsis thaliana] >gi|1032301463|gb|OAP15788.1| hypothetical protein AXX17_AT1G17820 [Arabidopsis thaliana]	NP_173146	502	1	557.755	1436	0
FGENESH: 220	931	1	gi|297815934|ref|XP_002875850.1|	hypothetical protein ARALYDRAFT_905989 [Arabidopsis lyrata subsp. lyrata] >gi|297321688|gb|EFH52109.1| hypothetical protein ARALYDRAFT_905989 [Arabidopsis lyrata subsp. lyrata]	XP_002875850	928	1	315.464	807	1.29046e-92
FGENESH: 221	246	1	gi|4572668|gb|AAD23883.1|	putative retroelement pol polyprotein [Arabidopsis thaliana]	AAD23883	1156	1	54.299	129	1.00088e-07
FGENESH: 222	157
FGENESH: 223	108
FGENESH: 224	140	1	gi|15235929|ref|NP_193426.1|	Toll-Interleukin-Resistance (TIR) domain-containing protein [Arabidopsis thaliana] >gi|2245049|emb|CAB10468.1| disease resistance RPP5 like protein (fragment) [Arabidopsis thaliana] >gi|7268444|emb|CAB80964.1| disease resistance RPP5 like protein (fragment) [Arabidopsis thaliana] >gi|67633748|gb|AAY78798.1| putative disease resistance protein [Arabidopsis thaliana] >gi|332658424|gb|AEE83824.1| To…	NP_193426	154	1	28.1054	61	5.64971
FGENESH: 226	867	1	gi|4432807|gb|AAD20658.1|	putative retroelement pol polyprotein [Arabidopsis thaliana]	AAD20658	1611	1	488.034	1255	4.62615e-152
FGENESH: 227	83	1	gi|1032279211|gb|OAO93539.1|	hypothetical protein AXX17_AT5G15870 [Arabidopsis thaliana]	OAO93539	1271	1	27.7202	60	3.10597
	83	2	gi|1032279210|gb|OAO93538.1|	hypothetical protein AXX17_AT5G15870 [Arabidopsis thaliana]	OAO93538	1272	1	27.7202	60	3.10603
FGENESH: 228	46
FGENESH: 229	40	1	gi|3600036|gb|AAC35524.1|	contains similarity to protein kinase domains (Pfam: pkinase.hmm, score: 227.04) [Arabidopsis thaliana]	AAC35524	607	1	25.0238	53	5.11181
FGENESH: 230	109	1	gi|4773900|gb|AAD29770.1|AF074021_2	putative transposon protein [Arabidopsis thaliana] >gi|7267214|emb|CAB80821.1| putative transposon protein [Arabidopsis thaliana]	AAD29770	590	1	28.8758	63	2.66634
FGENESH: 231	277
FGENESH: 232	290	1	gi|4773883|gb|AAD29756.1|AF076243_3	putative transposon protein [Arabidopsis thaliana] >gi|7267201|emb|CAB77912.1| putative transposon protein [Arabidopsis thaliana]	AAD29756	570	1	171.4	433	1.23038e-48
FGENESH: 233	115	1	gi|22331421|ref|NP_683610.1|	uncharacterized protein [Arabidopsis thaliana] >gi|332644087|gb|AEE77608.1| Pol-like polyprotein/retrotransposon [Arabidopsis thaliana]	NP_683610	109	1	50.447	119	1.0546e-08
FGENESH: 234	727	1	gi|4388818|gb|AAD19773.1|	putative retroelement pol polyprotein [Arabidopsis thaliana]	AAD19773	1335	1	243.432	620	2.60715e-67
FGENESH: 235	264	1	gi|15232477|ref|NP_188124.1|	RAB GTPase-like protein A1G [Arabidopsis thaliana] >gi|75273740|sp|Q9LK99.1|RAA1G_ARATH RecName: Full=Ras-related protein RABA1g; Short=AtRABA1g >gi|8777489|dbj|BAA97069.1| GTP-binding protein-like [Arabidopsis thaliana] >gi|26452472|dbj|BAC43321.1| putative ras-related GTP-binding protein [Arabidopsis thaliana] >gi|28973321|gb|AAO63985.1| putative Ras family GTP-binding protein [Arabidopsis thal…	NP_188124	217	1	256.144	653	1.12662e-85
FGENESH: 236	680	1	gi|17381114|gb|AAL36369.1|	putative receptor kinase [Arabidopsis thaliana]	AAL36369	1010	1	306.99	785	2.99389e-91
	680	9	gi|224589590|gb|ACN59328.1|	leucine-rich repeat receptor-like protein kinase [Arabidopsis thaliana]	ACN59328	1009	1	299.286	765	2.04828e-88
FGENESH: 237	661	1	gi|297819324|ref|XP_002877545.1|	hypothetical protein ARALYDRAFT_347816 [Arabidopsis lyrata subsp. lyrata] >gi|297323383|gb|EFH53804.1| hypothetical protein ARALYDRAFT_347816 [Arabidopsis lyrata subsp. lyrata]	XP_002877545	1013	1	287.345	734	2.90721e-84
	661	3	gi|15228201|ref|NP_190342.1|	Leucine-rich repeat protein kinase family protein [Arabidopsis thaliana] >gi|6522541|emb|CAB61984.1| receptor-kinase like protein [Arabidopsis thaliana] >gi|16604569|gb|AAL24086.1| putative receptor kinase [Arabidopsis thaliana] >gi|25055026|gb|AAN71975.1| putative receptor kinase [Arabidopsis thaliana] >gi|224589594|gb|ACN59330.1| leucine-rich repeat receptor-like protein kinase [Arabidopsis tha…	NP_190342	1011	1	285.034	728	1.94836e-83
FGENESH: 238	887	1	gi|8777297|dbj|BAA96887.1|	copia-like retroelement pol polyprotein [Arabidopsis thaliana]	BAA96887	1140	1	280.411	716	4.31887e-79
FGENESH: 239	279	1	gi|4581110|gb|AAD24600.1|	putative retroelement pol polyprotein [Arabidopsis thaliana]	AAD24600	1333	1	241.121	614	7.68891e-72
FGENESH: 240	96	1	gi|2281635|gb|AAC49771.1|	AP2 domain containing protein RAP2.5 [Arabidopsis thaliana]	AAC49771	213	1	75.0998	183	1.85464e-17
FGENESH: 241	102	1	gi|297800176|ref|XP_002867972.1|	pentatricopeptide repeat-containing protein [Arabidopsis lyrata subsp. lyrata] >gi|297313808|gb|EFH44231.1| pentatricopeptide repeat-containing protein [Arabidopsis lyrata subsp. lyrata]	XP_002867972	535	1	28.4906	62	2.56802
FGENESH: 242	239	1	gi|9758853|dbj|BAB09379.1|	non-LTR retroelement reverse transcriptase-like protein [Arabidopsis thaliana]	BAB09379	1223	1	52.7582	125	2.45161e-07
FGENESH: 243	350
FGENESH: 244	901	1	gi|4584352|gb|AAD25146.1|	putative retroelement pol polyprotein [Arabidopsis thaliana]	AAD25146	899	1	302.368	773	3.07164e-88
FGENESH: 245	518	1	gi|1032291471|gb|OAP05798.1|	hypothetical protein AXX17_AT3G41570 [Arabidopsis thaliana]	OAP05798	921	1	216.468	550	1.28226e-60
FGENESH: 246	239	1	gi|297838981|ref|XP_002887372.1|	hypothetical protein ARALYDRAFT_476271 [Arabidopsis lyrata subsp. lyrata] >gi|297333213|gb|EFH63631.1| hypothetical protein ARALYDRAFT_476271 [Arabidopsis lyrata subsp. lyrata]	XP_002887372	832	1	132.494	332	1.26029e-34
FGENESH: 247	152	1	gi|389595476|gb|AFK88541.1|	reverse transcriptase, partial [Arabidopsis halleri subsp. gemmifera]	AFK88541	315	1	91.6633	226	2.4747e-22
FGENESH: 248	122
FGENESH: 249	113	1	gi|2194136|gb|AAB61111.1|	Strong similarity to Zea mays retrotransposon Hopscotch polyprotein (gb|U12626) [Arabidopsis thaliana]	AAB61111	1315	1	27.7202	60	8.1526
FGENESH: 250	185	1	gi|6598586|gb|AAF18641.1|AC006228_12	F5J5.16 [Arabidopsis thaliana]	AAF18641	1024	1	40.4318	93	0.00144001
FGENESH: 250	185	2	gi|3377816|gb|AAC28189.1|	contains similarity to Arabidopsis thaliana retrotransposon Athila (GB:X81801) [Arabidopsis thaliana]	AAC28189	940	1	40.0466	92	0.00173302
FGENESH: 251	53
FGENESH: 252	49
FGENESH: 253	748	1	gi|17381114|gb|AAL36369.1|	putative receptor kinase [Arabidopsis thaliana]	AAL36369	1010	1	485.723	1249	6.55583e-158
FGENESH: 254	514	1	gi|6522540|emb|CAB61983.1|	receptor-kinase like protein [Arabidopsis thaliana]	CAB61983	988	1	235.343	599	3.1647e-67
	514	3	gi|18408454|ref|NP_566892.1|	putative LRR receptor-like serine/threonine-protein kinase [Arabidopsis thaliana] >gi|264664489|sp|C0LGP4.1|Y3475_ARATH RecName: Full=Probable LRR receptor-like serine/threonine-protein kinase At3g47570; Flags: Precursor >gi|224589592|gb|ACN59329.1| leucine-rich repeat receptor-like protein kinase [Arabidopsis thaliana] >gi|332644782|gb|AEE78303.1| Leucine-rich repeat protein kinase family protei…	NP_566892	1010	1	235.343	599	3.97046e-67
FGENESH: 255	275	1	gi|18412073|ref|NP_565187.1|	BES1/BZR1 homolog 4 [Arabidopsis thaliana] >gi|61211694|sp|Q9ZV88.1|BEH4_ARATH RecName: Full=BES1/BZR1 homolog protein 4 >gi|3834322|gb|AAC83038.1| EST gb|R30300 comes from this gene [Arabidopsis thaliana] >gi|15215802|gb|AAK91446.1| At1g78700/F9K20_26 [Arabidopsis thaliana] >gi|19699252|gb|AAL90992.1| At1g78700/F9K20_26 [Arabidopsis thaliana] >gi|332198019|gb|AEE36140.1| BES1/BZR1 homolog 4 [Ara…	NP_565187	325	1	269.626	688	2.73448e-89
FGENESH: 256	343	1	gi|297804258|ref|XP_002870013.1|	hypothetical protein ARALYDRAFT_492969 [Arabidopsis lyrata subsp. lyrata] >gi|297315849|gb|EFH46272.1| hypothetical protein ARALYDRAFT_492969 [Arabidopsis lyrata subsp. lyrata]	XP_002870013	298	1	347.436	890	3.68572e-119
FGENESH: 257	156	1	gi|15239786|ref|NP_199718.1|	3-ketoacyl-CoA synthase 21 [Arabidopsis thaliana] >gi|75309072|sp|Q9FH27.1|KCS21_ARATH RecName: Full=Probable 3-ketoacyl-CoA synthase 21; Short=KCS-21; AltName: Full=Very long-chain fatty acid condensing enzyme 21; Short=VLCFA condensing enzyme 21 >gi|10176940|dbj|BAB10089.1| fatty acid elongase; beta-ketoacyl-CoA synthase-like protein [Arabidopsis thaliana] >gi|332008385|gb|AED95768.1| 3-ketoacy…	NP_199718	464	1	31.187	69	1.05399
FGENESH: 258	139
FGENESH: 259	74
FGENESH: 260	1069	1	gi|1032301054|gb|OAP15379.1|	hypothetical protein AXX17_AT1G47760 [Arabidopsis thaliana]	OAP15379	1038	1	447.203	1149	3.9566e-139
FGENESH: 261	372
FGENESH: 262	766	1	gi|297853120|ref|XP_002894441.1|	hypothetical protein ARALYDRAFT_474471 [Arabidopsis lyrata subsp. lyrata] >gi|297340283|gb|EFH70700.1| hypothetical protein ARALYDRAFT_474471 [Arabidopsis lyrata subsp. lyrata]	XP_002894441	953	1	457.218	1175	2.04229e-147
FGENESH: 263	943	1	gi|2961349|emb|CAA18107.1|	LTR retrotransposon like protein [Arabidopsis thaliana] >gi|7269049|emb|CAB79159.1| LTR retrotransposon like protein [Arabidopsis thaliana]	CAA18107	1109	1	423.705	1088	5.79143e-131
FGENESH: 264	242	1	gi|297820104|ref|XP_002877935.1|	zinc finger family protein [Arabidopsis lyrata subsp. lyrata] >gi|297323773|gb|EFH54194.1| zinc finger family protein [Arabidopsis lyrata subsp. lyrata]	XP_002877935	322	1	216.853	551	3.22825e-69
FGENESH: 265	1146	1	gi|1032274704|gb|OAO89057.1|	hypothetical protein AXX17_ATUG04960 [Arabidopsis thaliana]	OAO89057	886	1	140.969	354	3.10527e-33
FGENESH: 266	433	1	gi|297820104|ref|XP_002877935.1|	zinc finger family protein [Arabidopsis lyrata subsp. lyrata] >gi|297323773|gb|EFH54194.1| zinc finger family protein [Arabidopsis lyrata subsp. lyrata]	XP_002877935	322	1	222.631	566	1.11633e-68
FGENESH: 267	373	1	gi|297834288|ref|XP_002885026.1|	protein binding protein [Arabidopsis lyrata subsp. lyrata] >gi|297330866|gb|EFH61285.1| protein binding protein [Arabidopsis lyrata subsp. lyrata]	XP_002885026	303	1	155.606	392	7.00835e-44
FGENESH: 268	478	1	gi|297820104|ref|XP_002877935.1|	zinc finger family protein [Arabidopsis lyrata subsp. lyrata] >gi|297323773|gb|EFH54194.1| zinc finger family protein [Arabidopsis lyrata subsp. lyrata]	XP_002877935	322	1	213.772	543	9.04979e-65
FGENESH: 269	305	1	gi|297820104|ref|XP_002877935.1|	zinc finger family protein [Arabidopsis lyrata subsp. lyrata] >gi|297323773|gb|EFH54194.1| zinc finger family protein [Arabidopsis lyrata subsp. lyrata]	XP_002877935	322	1	219.55	558	2.78995e-69
FGENESH: 270	540	1	gi|1033465210|emb|CZF88945.1|	carboxytransferase beta subunit (chloroplast) [Arabidopsis arenosa]	CZF88945	484	1	474.167	1219	3.11419e-163
FGENESH: 271	1279	1	gi|297849060|ref|XP_002892411.1|	hypothetical protein ARALYDRAFT_470791 [Arabidopsis lyrata subsp. lyrata] >gi|297338253|gb|EFH68670.1| hypothetical protein ARALYDRAFT_470791 [Arabidopsis lyrata subsp. lyrata]	XP_002892411	1012	1	480.33	1235	6.99279e-150
FGENESH: 272	985	1	gi|8671882|gb|AAF78445.1|AC018748_24	Contains a weak similarity to disease resistance protein (cf-5) gene from Lycopersicon esculentum gb|AF053993 and contains multiple leucine rich PF|00560 repeats and protein kinase PF|00069 domain. EST gb|T04455 comes from this gene [Arabidopsis thaliana]	AAF78445	979	1	486.108	1250	1.91788e-155
FGENESH: 273	294	1	gi|1032275057|gb|OAO89389.1|	hypothetical protein AXX17_ATUG00860 [Arabidopsis thaliana]	OAO89389	286	1	194.897	494	3.44462e-60
FGENESH: 274	355	1	gi|1032275006|gb|OAO89342.1|	hypothetical protein AXX17_ATUG01610 [Arabidopsis thaliana]	OAO89342	880	1	414.461	1064	1.083e-137
FGENESH: 275	1414	1	gi|8439907|gb|AAF75093.1|AC007583_29	Contains similarity to a receptor-like serine/threonine kinase from Arabidopsis thaliana gb|AF024648. It contains a pkinase domain PF|00069 [Arabidopsis thaliana]	AAF75093	554	1	256.914	655	3.70609e-73
FGENESH: 276	145	1	gi|297821845|ref|XP_002878805.1|	predicted protein [Arabidopsis lyrata subsp. lyrata] >gi|297324644|gb|EFH55064.1| predicted protein [Arabidopsis lyrata subsp. lyrata]	XP_002878805	223	1	70.4774	171	4.61404e-15
FGENESH: 277	770	1	gi|186490677|ref|NP_001117479.1|	Leucine-rich repeat transmembrane protein kinase [Arabidopsis thaliana] >gi|332194819|gb|AEE32940.1| Leucine-rich repeat transmembrane protein kinase [Arabidopsis thaliana]	NP_001117479	997	1	167.162	422	4.4117e-42
FGENESH: 278	121	1	gi|7019671|emb|CAB75796.1|	hypothetical protein [Arabidopsis thaliana]	CAB75796	1616	1	30.4166	67	0.907058
FGENESH: 279	858	1	gi|5080808|gb|AAD39317.1|AC007258_6	Similar to nitrate and oligopeptide transporters [Arabidopsis thaliana]	AAD39317	474	1	247.669	631	1.96118e-72
FGENESH: 280	631	1	gi|4895171|gb|AAD32759.1|	putative retroelement pol polyprotein [Arabidopsis thaliana]	AAD32759	1356	1	113.62	283	2.88566e-25
FGENESH: 281	178	1	gi|15241110|ref|NP_198153.1|	polyketide cyclase/dehydrase and lipid transport superfamily protein [Arabidopsis thaliana] >gi|332006375|gb|AED93758.1| Polyketide cyclase/dehydrase and lipid transport superfamily protein [Arabidopsis thaliana] >gi|1039019633|gb|ANM68770.1| Polyketide cyclase/dehydrase and lipid transport superfamily protein [Arabidopsis thaliana]	NP_198153	166	1	105.145	261	1.82125e-28
FGENESH: 282	474	1	gi|4586028|gb|AAD25646.1|	putative retroelement pol polyprotein [Arabidopsis thaliana]	AAD25646	1461	1	193.356	490	1.28204e-52
FGENESH: 283	205	1	gi|2194136|gb|AAB61111.1|	Strong similarity to Zea mays retrotransposon Hopscotch polyprotein (gb|U12626) [Arabidopsis thaliana]	AAB61111	1315	1	96.6709	239	1.22753e-22
FGENESH: 284	369	1	gi|22655202|gb|AAM98191.1|	unknown protein [Arabidopsis thaliana] >gi|38603804|gb|AAR24647.1| At2g23330 [Arabidopsis thaliana] >gi|110742535|dbj|BAE99183.1| putative retroelement pol polyprotein [Arabidopsis thaliana]	AAM98191	776	1	344.354	882	1.48102e-111
FGENESH: 285	162	1	gi|11513544|pdb|1FSI|A	Chain A, Crystal Structure Of Cyclic Nucleotide Phosphodiesterase Of Appr>p From Arabidopsis Thaliana >gi|11513545|pdb|1FSI|B Chain B, Crystal Structure Of Cyclic Nucleotide Phosphodiesterase Of Appr>p From Arabidopsis Thaliana >gi|11513546|pdb|1FSI|C Chain C, Crystal Structure Of Cyclic Nucleotide Phosphodiesterase Of Appr>p From Arabidopsis Thaliana >gi|18655429|pdb|1JH6|A Chain A, Semi-Reduced…	1FSI_A	189	1	89.3521	220	2.62855e-22
FGENESH: 286	50
FGENESH: 287	306	1	gi|297817188|ref|XP_002876477.1|	predicted protein [Arabidopsis lyrata subsp. lyrata] >gi|297322315|gb|EFH52736.1| predicted protein [Arabidopsis lyrata subsp. lyrata]	XP_002876477	474	1	135.576	340	1.02969e-35
FGENESH: 288	155
FGENESH: 289	420	1	gi|359751209|emb|CCF03507.1|	receptor kinase [Arabidopsis lyrata]	CCF03507	1162	1	192.586	488	5.23965e-53
	420	9	gi|18408454|ref|NP_566892.1|	putative LRR receptor-like serine/threonine-protein kinase [Arabidopsis thaliana] >gi|264664489|sp|C0LGP4.1|Y3475_ARATH RecName: Full=Probable LRR receptor-like serine/threonine-protein kinase At3g47570; Flags: Precursor >gi|224589592|gb|ACN59329.1| leucine-rich repeat receptor-like protein kinase [Arabidopsis thaliana] >gi|332644782|gb|AEE78303.1| Leucine-rich repeat protein kinase family protei…	NP_566892	1010	1	191.43	485	9.32595e-53
FGENESH: 290	410	1	gi|26450942|dbj|BAC42578.1|	unknown protein [Arabidopsis thaliana] >gi|28950865|gb|AAO63356.1| At4g16580 [Arabidopsis thaliana]	BAC42578	300	1	241.121	614	1.93162e-76
FGENESH: 291	102	1	gi|297822051|ref|XP_002878908.1|	hypothetical protein ARALYDRAFT_481449 [Arabidopsis lyrata subsp. lyrata] >gi|297324747|gb|EFH55167.1| hypothetical protein ARALYDRAFT_481449 [Arabidopsis lyrata subsp. lyrata]	XP_002878908	686	1	41.5874	96	8.12528e-05
FGENESH: 292	64
FGENESH: 293	184
FGENESH: 294	369	1	gi|387169525|gb|AFJ66186.1|	hypothetical protein 11M19.5 [Arabidopsis halleri]	AFJ66186	1557	1	63.1586	152	4.20784e-10
FGENESH: 295	200	1	gi|1032276220|gb|OAO90548.1|	hypothetical protein AXX17_AT5G28130 [Arabidopsis thaliana]	OAO90548	157	1	62.003	149	9.9985e-12
FGENESH: 295	200	2	gi|15241110|ref|NP_198153.1|	polyketide cyclase/dehydrase and lipid transport superfamily protein [Arabidopsis thaliana] >gi|332006375|gb|AED93758.1| Polyketide cyclase/dehydrase and lipid transport superfamily protein [Arabidopsis thaliana] >gi|1039019633|gb|ANM68770.1| Polyketide cyclase/dehydrase and lipid transport superfamily protein [Arabidopsis thaliana]	NP_198153	166	1	61.6178	148	1.45282e-11
FGENESH: 296	955	1	gi|5001453|gb|AAD37020.1|	putative retroelement pol polyprotein [Arabidopsis thaliana]	AAD37020	949	1	420.239	1079	3.9246e-131
FGENESH: 297	148	1	gi|15241110|ref|NP_198153.1|	polyketide cyclase/dehydrase and lipid transport superfamily protein [Arabidopsis thaliana] >gi|332006375|gb|AED93758.1| Polyketide cyclase/dehydrase and lipid transport superfamily protein [Arabidopsis thaliana] >gi|1039019633|gb|ANM68770.1| Polyketide cyclase/dehydrase and lipid transport superfamily protein [Arabidopsis thaliana]	NP_198153	166	1	68.1662	165	1.77014e-14
FGENESH: 298	118	1	gi|297792603|ref|XP_002864186.1|	heat shock protein 81-1 [Arabidopsis lyrata subsp. lyrata] >gi|297310021|gb|EFH40445.1| heat shock protein 81-1 [Arabidopsis lyrata subsp. lyrata]	XP_002864186	705	1	55.8398	133	1.20427e-09
FGENESH: 299	195
FGENESH: 300	172	1	gi|9294121|dbj|BAB01972.1|	copia-like retrotransposable element [Arabidopsis thaliana]	BAB01972	1499	1	72.4034	176	1.22702e-14
FGENESH: 301	134	1	gi|7329693|emb|CAB82687.1|	actin-like protein [Arabidopsis thaliana]	CAB82687	368	1	28.8758	63	4.02687
FGENESH: 302	741	1	gi|1039014085|gb|ANM63743.1|	Integrin-linked protein kinase family [Arabidopsis thaliana] >gi|1039014088|gb|ANM63746.1| Integrin-linked protein kinase family [Arabidopsis thaliana]	ANM63743	534	1	400.979	1029	4.00899e-131
FGENESH: 302	741	1	gi|1039014085|gb|ANM63743.1|	Integrin-linked protein kinase family [Arabidopsis thaliana] >gi|1039014088|gb|ANM63746.1| Integrin-linked protein kinase family [Arabidopsis thaliana]	ANM63743	534	2	127.102	318	4.62629e-30
FGENESH: 303	274	1	gi|297804254|ref|XP_002870011.1|	cyclic phosphodiesterase [Arabidopsis lyrata subsp. lyrata] >gi|297315847|gb|EFH46270.1| cyclic phosphodiesterase [Arabidopsis lyrata subsp. lyrata]	XP_002870011	181	1	114.39	285	1.41728e-30
FGENESH: 304	206	1	gi|15242474|ref|NP_199381.1|	uncharacterized protein [Arabidopsis thaliana] >gi|75163979|sp|Q941A4.1|OBP2A_ARATH RecName: Full=Oil body-associated protein 2A >gi|15450433|gb|AAK96510.1| AT5g45690/MRA19_8 [Arabidopsis thaliana] >gi|18958060|gb|AAL79603.1| AT5g45690/MRA19_8 [Arabidopsis thaliana] >gi|332007901|gb|AED95284.1| histone acetyltransferase (DUF1264) [Arabidopsis thaliana] >gi|1032275580|gb|OAO89908.1| hypothetical p…	NP_199381	247	1	94.7449	234	2.82895e-23
FGENESH: 305	478	1	gi|8778340|gb|AAF79348.1|AC007887_7	F15O4.13 [Arabidopsis thaliana]	AAF79348	1887	1	427.172	1097	5.45074e-134
FGENESH: 306	124
FGENESH: 307	510	1	gi|9989047|gb|AAG10810.1|AC018460_4	Hypothetical protein [Arabidopsis thaliana] >gi|12320956|gb|AAG50601.1|AC079605_6 hypothetical protein [Arabidopsis thaliana]	AAG10810	484	1	246.899	629	3.79426e-75
FGENESH: 308	74	1	gi|15242474|ref|NP_199381.1|	uncharacterized protein [Arabidopsis thaliana] >gi|75163979|sp|Q941A4.1|OBP2A_ARATH RecName: Full=Oil body-associated protein 2A >gi|15450433|gb|AAK96510.1| AT5g45690/MRA19_8 [Arabidopsis thaliana] >gi|18958060|gb|AAL79603.1| AT5g45690/MRA19_8 [Arabidopsis thaliana] >gi|332007901|gb|AED95284.1| histone acetyltransferase (DUF1264) [Arabidopsis thaliana] >gi|1032275580|gb|OAO89908.1| hypothetical p…	NP_199381	247	1	80.4925	197	1.16298e-19
FGENESH: 309	140	1	gi|1032276220|gb|OAO90548.1|	hypothetical protein AXX17_AT5G28130 [Arabidopsis thaliana]	OAO90548	157	1	72.4034	176	2.24758e-16
FGENESH: 310	1028	1	gi|297794625|ref|XP_002865197.1|	flagellin-sensitive 2 [Arabidopsis lyrata subsp. lyrata] >gi|297311032|gb|EFH41456.1| flagellin-sensitive 2 [Arabidopsis lyrata subsp. lyrata]	XP_002865197	1175	1	509.22	1310	1.27871e-161
FGENESH: 311	1033	1	gi|13876509|gb|AAK43485.1|AC084807_10	polyprotein, putative [Arabidopsis thaliana] >gi|225898008|dbj|BAH30336.1| hypothetical protein [Arabidopsis thaliana]	AAK43485	1459	1	452.21	1162	7.50219e-138
FGENESH: 312	241
FGENESH: 314	355	1	gi|297826041|ref|XP_002880903.1|	hypothetical protein ARALYDRAFT_901626 [Arabidopsis lyrata subsp. lyrata] >gi|297326742|gb|EFH57162.1| hypothetical protein ARALYDRAFT_901626 [Arabidopsis lyrata subsp. lyrata]	XP_002880903	1014	1	152.14	383	5.73869e-40
	355	7	gi|15241760|ref|NP_201029.1|	LRR receptor-like serine/threonine-protein kinase ERL1 [Arabidopsis thaliana] >gi|263419056|sp|C0LGW6.1|ERL1_ARATH RecName: Full=LRR receptor-like serine/threonine-protein kinase ERL1; AltName: Full=Protein ERECTA-like kinase 1; Flags: Precursor >gi|224589739|gb|ACN59401.1| leucine-rich repeat receptor-like protein kinase [Arabidopsis thaliana] >gi|332010200|gb|AED97583.1| ERECTA-like 1 [Arabidop…	NP_201029	966	1	149.443	376	5.64366e-39
FGENESH: 315	1055	1	gi|1032289263|gb|OAP03590.1|	hypothetical protein AXX17_AT3G41560 [Arabidopsis thaliana]	OAP03590	977	1	438.728	1127	8.91803e-137
FGENESH: 316	108
FGENESH: 317	783	1	gi|4432807|gb|AAD20658.1|	putative retroelement pol polyprotein [Arabidopsis thaliana]	AAD20658	1611	1	192.971	489	4.41998e-50
FGENESH: 318	243
FGENESH: 319	484	1	gi|1032294157|gb|OAP08483.1|	hypothetical protein AXX17_AT2G08830 [Arabidopsis thaliana]	OAP08483	3576	1	198.364	503	3.27637e-54
FGENESH: 320	148
FGENESH: 321	304	1	gi|1032304227|gb|OAP18552.1|	hypothetical protein AXX17_AT1G35900 [Arabidopsis thaliana]	OAP18552	1096	1	50.8322	120	2.63023e-06
FGENESH: 322	53
FGENESH: 323	177	1	gi|4325354|gb|AAD17351.1|	contains similarity to retrovirus-related polyproteins and to CCHC zinc finger protein (Pfam: PF00098, Score=16.3, E=0.051, E= 1) [Arabidopsis thaliana] >gi|7267432|emb|CAB77944.1| putative polyprotein [Arabidopsis thaliana]	AAD17351	1138	1	106.686	265	1.87891e-26
FGENESH: 324	568	1	gi|1032274894|gb|OAO89236.1|	hypothetical protein AXX17_ATUG02470 (mitochondrion) [Arabidopsis thaliana]	OAO89236	372	1	110.923	276	9.60374e-26
FGENESH: 324	568	2	gi|3810595|gb|AAC69377.1|	putative retroelement pol polyprotein [Arabidopsis thaliana]	AAC69377	1328	1	113.235	282	2.10567e-25
FGENESH: 325	108
FGENESH: 326	859	1	gi|9279565|dbj|BAB01023.1|	helicase-like protein [Arabidopsis thaliana]	BAB01023	1669	1	773.081	1995	0
FGENESH: 327	256	1	gi|4585985|gb|AAD25621.1|AC005287_23	Hypothetical protein [Arabidopsis thaliana]	AAD25621	1250	1	132.88	333	1.73524e-34
FGENESH: 328	1066	1	gi|4678197|gb|AAD26943.1|	putative retroelement pol polyprotein [Arabidopsis thaliana]	AAD26943	1454	1	244.202	622	1.68414e-65
FGENESH: 329	229	1	gi|4539357|emb|CAB40051.1|	putative protein [Arabidopsis thaliana] >gi|7267781|emb|CAB81184.1| putative protein [Arabidopsis thaliana]	CAB40051	1294	1	31.5722	70	1.73231
FGENESH: 330	258	1	gi|4432807|gb|AAD20658.1|	putative retroelement pol polyprotein [Arabidopsis thaliana]	AAD20658	1611	1	87.8113	216	6.38638e-19
FGENESH: 331	946	1	gi|7682782|gb|AAF67363.1|	Hypothetical protein T32B20.f [Arabidopsis thaliana]	AAF67363	1504	1	459.144	1180	3.78726e-141
FGENESH: 332	228	1	gi|1032275028|gb|OAO89362.1|	hypothetical protein AXX17_ATUG01330 [Arabidopsis thaliana]	OAO89362	1203	1	125.561	314	2.62746e-32
FGENESH: 333	96	1	gi|79330728|ref|NP_001032064.1|	DNA primase [Arabidopsis thaliana] >gi|52354541|gb|AAU44591.1| hypothetical protein AT5G52800 [Arabidopsis thaliana] >gi|332008879|gb|AED96262.1| DNA primase [Arabidopsis thaliana]	NP_001032064	450	1	26.9498	58	8.07801
FGENESH: 334	886	1	gi|5001453|gb|AAD37020.1|	putative retroelement pol polyprotein [Arabidopsis thaliana]	AAD37020	949	1	645.58	1664	0
FGENESH: 335	149
FGENESH: 336	110	1	gi|4678197|gb|AAD26943.1|	putative retroelement pol polyprotein [Arabidopsis thaliana]	AAD26943	1454	1	62.3882	150	4.91672e-12
FGENESH: 337	136
FGENESH: 338	160	1	gi|3377848|gb|AAC28230.1|	contains similarity to reverse transcriptases (Pfam: rvt.hmm, score: 12.22) [Arabidopsis thaliana] >gi|7267185|emb|CAB77897.1| putative reverse transcriptase [Arabidopsis thaliana]	AAC28230	403	1	48.521	114	1.41344e-06
FGENESH: 339	56
FGENESH: 340	1312	1	gi|8778610|gb|AAF79618.1|AC027665_19	F5M15.26 [Arabidopsis thaliana]	AAF79618	1838	1	343.969	881	1.55569e-96
FGENESH: 341	157
FGENESH: 342	367	1	gi|297815936|ref|XP_002875851.1|	hypothetical protein ARALYDRAFT_323370 [Arabidopsis lyrata subsp. lyrata] >gi|297321689|gb|EFH52110.1| hypothetical protein ARALYDRAFT_323370 [Arabidopsis lyrata subsp. lyrata]	XP_002875851	970	1	191.045	484	2.93268e-53
FGENESH: 343	135	1	gi|297826041|ref|XP_002880903.1|	hypothetical protein ARALYDRAFT_901626 [Arabidopsis lyrata subsp. lyrata] >gi|297326742|gb|EFH57162.1| hypothetical protein ARALYDRAFT_901626 [Arabidopsis lyrata subsp. lyrata]	XP_002880903	1014	1	71.633	174	6.43148e-15
FGENESH: 344	101	1	gi|297849982|ref|XP_002892872.1|	hypothetical protein ARALYDRAFT_888945 [Arabidopsis lyrata subsp. lyrata] >gi|297338714|gb|EFH69131.1| hypothetical protein ARALYDRAFT_888945 [Arabidopsis lyrata subsp. lyrata]	XP_002892872	651	1	30.8018	68	0.435973
FGENESH: 345	203	1	gi|6522596|emb|CAB61961.1|	putative protein [Arabidopsis thaliana]	CAB61961	311	1	28.8758	63	9.23253
FGENESH: 346	931	1	gi|4539436|emb|CAB40024.1|	putative reverse-transcriptase-like protein [Arabidopsis thaliana] >gi|7267755|emb|CAB78181.1| putative reverse-transcriptase-like protein [Arabidopsis thaliana]	CAB40024	1240	1	343.199	879	1.28596e-100
FGENESH: 347	318	1	gi|1032286135|gb|OAP00463.1|	hypothetical protein AXX17_AT4G06230 [Arabidopsis thaliana]	OAP00463	825	1	31.187	69	3.5901
FGENESH: 348	45	1	gi|1032299573|gb|OAP13898.1|	RKF2 [Arabidopsis thaliana]	OAP13898	719	1	26.1794	56	2.8121
FGENESH: 349	620	1	gi|4432807|gb|AAD20658.1|	putative retroelement pol polyprotein [Arabidopsis thaliana]	AAD20658	1611	1	410.223	1053	1.22436e-126
FGENESH: 350	408	1	gi|4432807|gb|AAD20658.1|	putative retroelement pol polyprotein [Arabidopsis thaliana]	AAD20658	1611	1	110.538	275	2.2656e-25
FGENESH: 351	467	1	gi|4544430|gb|AAD22339.1|	putative retroelement pol polyprotein [Arabidopsis thaliana]	AAD22339	1411	1	51.9878	123	2.95453e-06
FGENESH: 352	322	1	gi|6522540|emb|CAB61983.1|	receptor-kinase like protein [Arabidopsis thaliana]	CAB61983	988	1	208.379	529	5.65052e-60
FGENESH: 353	553	1	gi|22330293|ref|NP_176088.2|	FAD/NAD(P)-binding oxidoreductase domain-containing protein [Arabidopsis thaliana] >gi|11079523|gb|AAG29233.1|AC079732_4 hypothetical protein [Arabidopsis thaliana] >gi|17529088|gb|AAL38754.1| unknown protein [Arabidopsis thaliana] >gi|22136842|gb|AAM91765.1| unknown protein [Arabidopsis thaliana] >gi|332195342|gb|AEE33463.1| FAD/NAD(P)-binding oxidoreductase family protein [Arabidopsis thaliana]	NP_176088	574	1	52.373	124	2.20256e-06
FGENESH: 354	64	1	gi|297794809|ref|XP_002865289.1|	predicted protein [Arabidopsis lyrata subsp. lyrata] >gi|297311124|gb|EFH41548.1| predicted protein [Arabidopsis lyrata subsp. lyrata]	XP_002865289	624	1	52.373	124	2.73743e-09
FGENESH: 355	138
FGENESH: 356	892	1	gi|17381114|gb|AAL36369.1|	putative receptor kinase [Arabidopsis thaliana]	AAL36369	1010	1	509.605	1311	2.84008e-165
	892	2	gi|18408454|ref|NP_566892.1|	putative LRR receptor-like serine/threonine-protein kinase [Arabidopsis thaliana] >gi|264664489|sp|C0LGP4.1|Y3475_ARATH RecName: Full=Probable LRR receptor-like serine/threonine-protein kinase At3g47570; Flags: Precursor >gi|224589592|gb|ACN59329.1| leucine-rich repeat receptor-like protein kinase [Arabidopsis thaliana] >gi|332644782|gb|AEE78303.1| Leucine-rich repeat protein kinase family protei…	NP_566892	1010	1	509.605	1311	3.7844e-165
FGENESH: 357	581	1	gi|8843739|dbj|BAA97287.1|	retroelement pol polyprotein-like [Arabidopsis thaliana]	BAA97287	1491	1	291.967	746	2.86274e-85
FGENESH: 358	256	1	gi|297791297|ref|XP_002863533.1|	predicted protein [Arabidopsis lyrata subsp. lyrata] >gi|297309368|gb|EFH39792.1| predicted protein [Arabidopsis lyrata subsp. lyrata]	XP_002863533	568	1	207.223	526	1.34416e-62
FGENESH: 359	87
FGENESH: 360	1010	1	gi|297826041|ref|XP_002880903.1|	hypothetical protein ARALYDRAFT_901626 [Arabidopsis lyrata subsp. lyrata] >gi|297326742|gb|EFH57162.1| hypothetical protein ARALYDRAFT_901626 [Arabidopsis lyrata subsp. lyrata]	XP_002880903	1014	1	446.432	1147	9.08634e-140
FGENESH: 361	152	1	gi|15241110|ref|NP_198153.1|	polyketide cyclase/dehydrase and lipid transport superfamily protein [Arabidopsis thaliana] >gi|332006375|gb|AED93758.1| Polyketide cyclase/dehydrase and lipid transport superfamily protein [Arabidopsis thaliana] >gi|1039019633|gb|ANM68770.1| Polyketide cyclase/dehydrase and lipid transport superfamily protein [Arabidopsis thaliana]	NP_198153	166	1	119.783	299	1.57442e-34
FGENESH: 362	54
FGENESH: 363	175	1	gi|116668073|pdb|2I9Y|A	Chain A, Solution Structure Of Arabidopsis Thaliana Protein At1g70830, A Member Of The Major Latex Protein Family	2I9Y_A	166	1	110.538	275	1.39971e-30
FGENESH: 364	54
FGENESH: 365	1156	1	gi|10177143|dbj|BAB10503.1|	retroelement pol polyprotein-like [Arabidopsis thaliana]	BAB10503	1475	1	582.793	1501	0
FGENESH: 366	57
FGENESH: 367	1171	1	gi|1032283136|gb|OAO97463.1|	GSO1 [Arabidopsis thaliana]	OAO97463	1249	1	582.793	1501	0
FGENESH: 368	531	1	gi|4388829|gb|AAD19784.1|	putative retroelement pol polyprotein [Arabidopsis thaliana]	AAD19784	1501	1	140.969	354	1.29294e-34
FGENESH: 369	141	1	gi|12325377|gb|AAG52636.1|AC024261_23	hypothetical protein; 72506-71203 [Arabidopsis thaliana]	AAG52636	191	1	27.7202	60	9.02264
FGENESH: 370	958	1	gi|110741739|dbj|BAE98815.1|	receptor protein kinase, partial [Arabidopsis thaliana]	BAE98815	831	1	391.349	1004	2.13704e-121
FGENESH: 371	262
FGENESH: 372	91
FGENESH: 373	167
FGENESH: 374	936	1	gi|4263052|gb|AAD15321.1|	putative reverse transcriptase [Arabidopsis thaliana] >gi|7270688|emb|CAB77850.1| putative reverse transcriptase [Arabidopsis thaliana]	AAD15321	839	1	295.049	754	7.95815e-86
FGENESH: 375	855	1	gi|297791297|ref|XP_002863533.1|	predicted protein [Arabidopsis lyrata subsp. lyrata] >gi|297309368|gb|EFH39792.1| predicted protein [Arabidopsis lyrata subsp. lyrata]	XP_002863533	568	1	190.66	483	3.46698e-51
FGENESH: 376	1185	1	gi|2982431|emb|CAA18239.1|	leucine rich repeat-like protein [Arabidopsis thaliana] >gi|7268809|emb|CAB79014.1| leucine rich repeat-like protein [Arabidopsis thaliana]	CAA18239	1232	1	535.028	1377	4.23889e-169
FGENESH: 377	1139	1	gi|9369395|gb|AAF87143.1|AC002423_8	T23E23.16 [Arabidopsis thaliana]	AAF87143	653	1	226.098	575	5.01413e-62
FGENESH: 378	501	1	gi|8843742|dbj|BAA97290.1|	non-LTR retroelement reverse transcriptase-like [Arabidopsis thaliana]	BAA97290	1072	1	277.33	708	3.48621e-82
FGENESH: 379	361	1	gi|3319367|gb|AAC28216.1|	T24M8.9 gene product [Arabidopsis thaliana] >gi|7267147|emb|CAB80815.1| putative protein [Arabidopsis thaliana]	AAC28216	463	1	91.6633	226	1.08885e-19
FGENESH: 380	532	1	gi|4773883|gb|AAD29756.1|AF076243_3	putative transposon protein [Arabidopsis thaliana] >gi|7267201|emb|CAB77912.1| putative transposon protein [Arabidopsis thaliana]	AAD29756	570	1	154.066	388	6.80096e-40
FGENESH: 381	109	1	gi|1032281018|gb|OAO95346.1|	SnRK3.6 [Arabidopsis thaliana]	OAO95346	439	1	42.743	99	3.50982e-05
FGENESH: 382	515	1	gi|10998937|gb|AAG26076.1|AC069299_2	En/Spm-like transposon protein, putative [Arabidopsis thaliana]	AAG26076	428	1	182.956	463	1.26082e-51
FGENESH: 383	427
FGENESH: 384	657	1	gi|3377834|gb|AAC28207.1|	T24H24.13 gene product [Arabidopsis thaliana] >gi|7267161|emb|CAB77873.1| putative transposon protein [Arabidopsis thaliana]	AAC28207	681	1	62.3882	150	1.96889e-09
FGENESH: 385	437	1	gi|158828181|gb|ABW81060.1|	GagPol3 [Arabidopsis lyrata subsp. lyrata]	ABW81060	1103	1	99.3673	246	1.92155e-21
FGENESH: 386	136
FGENESH: 387	124
FGENESH: 388	750	1	gi|6522540|emb|CAB61983.1|	receptor-kinase like protein [Arabidopsis thaliana]	CAB61983	988	1	413.305	1061	2.0414e-130
FGENESH: 389	272	1	gi|157086546|gb|ABV21218.1|	At4g21420 [Arabidopsis thaliana]	ABV21218	197	1	67.781	164	5.58936e-13
FGENESH: 390	153
FGENESH: 391	327	1	gi|116830675|gb|ABK28295.1|	unknown, partial [Arabidopsis thaliana]	ABK28295	245	1	85.8853	211	6.32997e-19
FGENESH: 392	479	1	gi|297826767|ref|XP_002881266.1|	hypothetical protein ARALYDRAFT_482252 [Arabidopsis lyrata subsp. lyrata] >gi|297327105|gb|EFH57525.1| hypothetical protein ARALYDRAFT_482252 [Arabidopsis lyrata subsp. lyrata]	XP_002881266	1120	1	209.149	531	3.41165e-58
FGENESH: 393	886	1	gi|1032291471|gb|OAP05798.1|	hypothetical protein AXX17_AT3G41570 [Arabidopsis thaliana]	OAP05798	921	1	461.84	1187	4.93528e-148
FGENESH: 394	127	1	gi|297828023|ref|XP_002881894.1|	hypothetical protein ARALYDRAFT_322004 [Arabidopsis lyrata subsp. lyrata] >gi|297327733|gb|EFH58153.1| hypothetical protein ARALYDRAFT_322004 [Arabidopsis lyrata subsp. lyrata]	XP_002881894	388	1	29.261	64	2.74546
FGENESH: 395	230
FGENESH: 396	138	1	gi|297819322|ref|XP_002877544.1|	hypothetical protein ARALYDRAFT_347815 [Arabidopsis lyrata subsp. lyrata] >gi|297323382|gb|EFH53803.1| hypothetical protein ARALYDRAFT_347815 [Arabidopsis lyrata subsp. lyrata]	XP_002877544	919	1	95.9005	237	2.65397e-23
FGENESH: 397	174
FGENESH: 398	775	1	gi|1032276834|gb|OAO91162.1|	hypothetical protein AXX17_AT5G43270 [Arabidopsis thaliana]	OAO91162	1008	1	375.17	962	1.4127e-115
FGENESH: 399	143
FGENESH: 400	140
FGENESH: 401	1383	1	gi|4432807|gb|AAD20658.1|	putative retroelement pol polyprotein [Arabidopsis thaliana]	AAD20658	1611	1	837.795	2163	0
FGENESH: 402	457	1	gi|297792337|ref|XP_002864053.1|	hypothetical protein ARALYDRAFT_918044 [Arabidopsis lyrata subsp. lyrata] >gi|297309888|gb|EFH40312.1| hypothetical protein ARALYDRAFT_918044 [Arabidopsis lyrata subsp. lyrata]	XP_002864053	1020	1	309.301	791	6.88143e-95
FGENESH: 403	149
FGENESH: 404	318	1	gi|359751211|emb|CCF03508.1|	receptor kinase [Arabidopsis lyrata]	CCF03508	1162	1	175.252	443	2.43528e-48
FGENESH: 405	154	1	gi|15239462|ref|NP_200894.1|	RAB GTPase homolog A1F [Arabidopsis thaliana] >gi|75171043|sp|Q9FJH0.1|RAA1F_ARATH RecName: Full=Ras-related protein RABA1f; Short=AtRABA1f >gi|10176913|dbj|BAB10106.1| GTP-binding protein, ras-like [Arabidopsis thaliana] >gi|26452359|dbj|BAC43265.1| putative GTP-binding protein [Arabidopsis thaliana] >gi|28950757|gb|AAO63302.1| At5g60860 [Arabidopsis thaliana] >gi|332010004|gb|AED97387.1| RAB GT…	NP_200894	217	1	244.973	624	4.54901e-83
FGENESH: 406	1098	1	gi|297794625|ref|XP_002865197.1|	flagellin-sensitive 2 [Arabidopsis lyrata subsp. lyrata] >gi|297311032|gb|EFH41456.1| flagellin-sensitive 2 [Arabidopsis lyrata subsp. lyrata]	XP_002865197	1175	1	547.74	1410	1.93966e-175
	1098	3	gi|18408454|ref|NP_566892.1|	putative LRR receptor-like serine/threonine-protein kinase [Arabidopsis thaliana] >gi|264664489|sp|C0LGP4.1|Y3475_ARATH RecName: Full=Probable LRR receptor-like serine/threonine-protein kinase At3g47570; Flags: Precursor >gi|224589592|gb|ACN59329.1| leucine-rich repeat receptor-like protein kinase [Arabidopsis thaliana] >gi|332644782|gb|AEE78303.1| Leucine-rich repeat protein kinase family protei…	NP_566892	1010	1	531.176	1367	4.86245e-171
FGENESH: 407	116	1	gi|1032295335|gb|OAP09661.1|	hypothetical protein AXX17_AT2G30770 [Arabidopsis thaliana]	OAP09661	391	1	29.261	64	2.21554
	116	2	gi|15226266|ref|NP_180975.1|	F-box protein [Arabidopsis thaliana] >gi|75223230|sp|O80777.1|FB126_ARATH RecName: Full=F-box protein At2g34280 >gi|3337359|gb|AAC27404.1| hypothetical protein [Arabidopsis thaliana] >gi|50058851|gb|AAT69170.1| hypothetical protein At2g34280 [Arabidopsis thaliana] >gi|330253854|gb|AEC08948.1| F-box and associated interaction domains-containing protein [Arabidopsis thaliana]	NP_180975	391	1	29.261	64	2.21554
FGENESH: 408	75	1	gi|15237516|ref|NP_198907.1|	TIR-NBS-LRR class disease resistance protein [Arabidopsis thaliana] >gi|10177970|dbj|BAB11353.1| disease resistance protein-like [Arabidopsis thaliana] >gi|332007232|gb|AED94615.1| Disease resistance protein (TIR-NBS-LRR class) family [Arabidopsis thaliana] >gi|1039019938|gb|ANM69048.1| Disease resistance protein (TIR-NBS-LRR class) family [Arabidopsis thaliana]	NP_198907	1104	1	26.9498	58	5.11602
FGENESH: 409	1155	1	gi|4581164|gb|AAD24647.1|	putative retroelement pol polyprotein [Arabidopsis thaliana]	AAD24647	780	1	369.392	947	5.24353e-112
FGENESH: 410	805	1	gi|18408454|ref|NP_566892.1|	putative LRR receptor-like serine/threonine-protein kinase [Arabidopsis thaliana] >gi|264664489|sp|C0LGP4.1|Y3475_ARATH RecName: Full=Probable LRR receptor-like serine/threonine-protein kinase At3g47570; Flags: Precursor >gi|224589592|gb|ACN59329.1| leucine-rich repeat receptor-like protein kinase [Arabidopsis thaliana] >gi|332644782|gb|AEE78303.1| Leucine-rich repeat protein kinase family protei…	NP_566892	1010	1	478.404	1230	2.52963e-154
FGENESH: 411	248	1	gi|1032276834|gb|OAO91162.1|	hypothetical protein AXX17_AT5G43270 [Arabidopsis thaliana]	OAO91162	1008	1	137.117	344	5.0427e-36
	248	4	gi|18408454|ref|NP_566892.1|	putative LRR receptor-like serine/threonine-protein kinase [Arabidopsis thaliana] >gi|264664489|sp|C0LGP4.1|Y3475_ARATH RecName: Full=Probable LRR receptor-like serine/threonine-protein kinase At3g47570; Flags: Precursor >gi|224589592|gb|ACN59329.1| leucine-rich repeat receptor-like protein kinase [Arabidopsis thaliana] >gi|332644782|gb|AEE78303.1| Leucine-rich repeat protein kinase family protei…	NP_566892	1010	1	124.02	310	1.34288e-31
FGENESH: 412	76
FGENESH: 413	67
FGENESH: 414	93	1	gi|5734704|gb|AAD49969.1|AC008075_2	Contains similarity to gb|AF114753 polytropic murine leukamia virus receptor SYG1 from Mus musculus. EST gb|N96331 comes from this gene [Arabidopsis thaliana]	AAD49969	873	1	27.335	59	6.67038
FGENESH: 415	1157	1	gi|17381114|gb|AAL36369.1|	putative receptor kinase [Arabidopsis thaliana]	AAL36369	1010	1	556.984	1434	3.66225e-180
	1157	2	gi|18408454|ref|NP_566892.1|	putative LRR receptor-like serine/threonine-protein kinase [Arabidopsis thaliana] >gi|264664489|sp|C0LGP4.1|Y3475_ARATH RecName: Full=Probable LRR receptor-like serine/threonine-protein kinase At3g47570; Flags: Precursor >gi|224589592|gb|ACN59329.1| leucine-rich repeat receptor-like protein kinase [Arabidopsis thaliana] >gi|332644782|gb|AEE78303.1| Leucine-rich repeat protein kinase family protei…	NP_566892	1010	1	556.599	1433	4.47911e-180
FGENESH: 416	149	1	gi|4335731|gb|AAD17409.1|	putative retroelement pol polyprotein [Arabidopsis thaliana]	AAD17409	1347	1	43.8986	102	5.10089e-05
FGENESH: 417	63
FGENESH: 418	758	1	gi|4263052|gb|AAD15321.1|	putative reverse transcriptase [Arabidopsis thaliana] >gi|7270688|emb|CAB77850.1| putative reverse transcriptase [Arabidopsis thaliana]	AAD15321	839	1	238.424	607	9.46218e-67
FGENESH: 419	134	1	gi|1039011990|gb|AEC08678.2|	glutamate receptor 3.5 [Arabidopsis thaliana] >gi|1039011993|gb|ANM61815.1| glutamate receptor 3.5 [Arabidopsis thaliana]	AEC08678	695	1	29.6462	65	2.18872
FGENESH: 420	448	1	gi|4432807|gb|AAD20658.1|	putative retroelement pol polyprotein [Arabidopsis thaliana]	AAD20658	1611	1	199.134	505	6.6785e-55
FGENESH: 421	111	1	gi|297803868|ref|XP_002869818.1|	hypothetical protein ARALYDRAFT_354506 [Arabidopsis lyrata subsp. lyrata] >gi|297315654|gb|EFH46077.1| hypothetical protein ARALYDRAFT_354506 [Arabidopsis lyrata subsp. lyrata]	XP_002869818	431	1	31.9574	71	0.223482
FGENESH: 422	142	1	gi|297830076|ref|XP_002882920.1|	ATERF-4/ATERF4/ERF4/RAP2.5 [Arabidopsis lyrata subsp. lyrata] >gi|297328760|gb|EFH59179.1| ATERF-4/ATERF4/ERF4/RAP2.5 [Arabidopsis lyrata subsp. lyrata]	XP_002882920	219	1	43.5134	101	3.27058e-05
FGENESH: 423	145	1	gi|4006833|gb|AAC95175.1|	putative non-LTR retroelement reverse transcriptase [Arabidopsis thaliana]	AAC95175	1352	1	57.3806	137	9.07711e-10
FGENESH: 424	880	1	gi|3810595|gb|AAC69377.1|	putative retroelement pol polyprotein [Arabidopsis thaliana]	AAC69377	1328	1	447.588	1150	8.87026e-139
FGENESH: 425	328	1	gi|297791297|ref|XP_002863533.1|	predicted protein [Arabidopsis lyrata subsp. lyrata] >gi|297309368|gb|EFH39792.1| predicted protein [Arabidopsis lyrata subsp. lyrata]	XP_002863533	568	1	168.318	425	6.24812e-47
FGENESH: 426	649	1	gi|297826041|ref|XP_002880903.1|	hypothetical protein ARALYDRAFT_901626 [Arabidopsis lyrata subsp. lyrata] >gi|297326742|gb|EFH57162.1| hypothetical protein ARALYDRAFT_901626 [Arabidopsis lyrata subsp. lyrata]	XP_002880903	1014	1	247.284	630	6.14086e-70
FGENESH: 427	569	1	gi|4432807|gb|AAD20658.1|	putative retroelement pol polyprotein [Arabidopsis thaliana]	AAD20658	1611	1	285.804	730	2.57115e-83
FGENESH: 428	946	1	gi|5302804|emb|CAB46045.1|	retrotransposon like protein [Arabidopsis thaliana] >gi|7268441|emb|CAB80961.1| retrotransposon like protein [Arabidopsis thaliana]	CAB46045	687	1	270.781	691	3.66736e-78
FGENESH: 429	601	1	gi|4544430|gb|AAD22339.1|	putative retroelement pol polyprotein [Arabidopsis thaliana]	AAD22339	1411	1	488.804	1257	1.84399e-157
FGENESH: 430	212	1	gi|4996361|dbj|BAA78423.1|	polyprotein [Arabidopsis thaliana]	BAA78423	1431	1	29.261	64	8.10354
FGENESH: 431	840	1	gi|4584352|gb|AAD25146.1|	putative retroelement pol polyprotein [Arabidopsis thaliana]	AAD25146	899	1	285.034	728	1.60782e-82
FGENESH: 432	401	1	gi|1032291471|gb|OAP05798.1|	hypothetical protein AXX17_AT3G41570 [Arabidopsis thaliana]	OAP05798	921	1	245.743	626	1.38665e-72
FGENESH: 433	202	1	gi|2244803|emb|CAB10226.1|	reverse transcriptase like protein [Arabidopsis thaliana] >gi|7268153|emb|CAB78489.1| reverse transcriptase like protein [Arabidopsis thaliana]	CAB10226	318	1	35.039	79	0.083535
FGENESH: 434	530	1	gi|1032276834|gb|OAO91162.1|	hypothetical protein AXX17_AT5G43270 [Arabidopsis thaliana]	OAO91162	1008	1	239.58	610	1.71329e-68
FGENESH: 435	91
FGENESH: 436	172	1	gi|222424932|dbj|BAH20417.1|	AT1G29670 [Arabidopsis thaliana]	BAH20417	187	1	117.472	293	4.62549e-33
FGENESH: 437	55
FGENESH: 438	975	1	gi|359751213|emb|CCF03509.1|	receptor kinase [Arabidopsis lyrata]	CCF03509	1162	1	449.899	1156	5.48524e-140
FGENESH: 439	481	1	gi|4678197|gb|AAD26943.1|	putative retroelement pol polyprotein [Arabidopsis thaliana]	AAD26943	1454	1	112.464	280	1.64363e-25
FGENESH: 440	617	1	gi|21593135|gb|AAM65084.1|	putative shaggy-like protein kinase dzeta [Arabidopsis thaliana]	AAM65084	412	1	116.701	291	2.01377e-27
FGENESH: 441	219	1	gi|1032274856|gb|OAO89198.1|	hypothetical protein AXX17_ATUG02400 (mitochondrion) [Arabidopsis thaliana]	OAO89198	726	1	90.8929	224	1.51028e-20
FGENESH: 442	115	1	gi|1032294157|gb|OAP08483.1|	hypothetical protein AXX17_AT2G08830 [Arabidopsis thaliana]	OAP08483	3576	1	50.447	119	1.12066e-07
FGENESH: 443	442	1	gi|4263052|gb|AAD15321.1|	putative reverse transcriptase [Arabidopsis thaliana] >gi|7270688|emb|CAB77850.1| putative reverse transcriptase [Arabidopsis thaliana]	AAD15321	839	1	315.849	808	7.69994e-99
FGENESH: 444	264
FGENESH: 445	135	1	gi|1039014656|gb|ANM64263.1|	Cystatin/monellin superfamily protein [Arabidopsis thaliana]	ANM64263	139	1	28.1054	61	4.70321
FGENESH: 446	296	1	gi|8778375|gb|AAF79383.1|AC007887_42	F15O4.15 [Arabidopsis thaliana]	AAF79383	739	1	63.1586	152	2.06086e-10
FGENESH: 447	170	1	gi|334184162|ref|NP_565344.2|	cytochrome C assembly protein [Arabidopsis thaliana] >gi|330250981|gb|AEC06075.1| Cytochrome C assembly protein [Arabidopsis thaliana]	NP_565344	736	1	64.3142	155	6.17929e-12
FGENESH: 448	626	1	gi|297819322|ref|XP_002877544.1|	hypothetical protein ARALYDRAFT_347815 [Arabidopsis lyrata subsp. lyrata] >gi|297323382|gb|EFH53803.1| hypothetical protein ARALYDRAFT_347815 [Arabidopsis lyrata subsp. lyrata]	XP_002877544	919	1	332.028	850	7.618e-102
FGENESH: 449	96
FGENESH: 450	194
FGENESH: 452	99	1	gi|4773881|gb|AAD29754.1|AF076243_1	putative transposon protein [Arabidopsis thaliana] >gi|7267199|emb|CAB77910.1| putative transposon protein [Arabidopsis thaliana]	AAD29754	1008	1	30.0314	66	0.883887
FGENESH: 453	139
FGENESH: 454	192
FGENESH: 455	537	1	gi|4544372|gb|AAD22283.1|	putative retroelement pol polyprotein [Arabidopsis thaliana]	AAD22283	1787	1	156.762	395	9.47105e-40
FGENESH: 456	229
FGENESH: 457	154
FGENESH: 458	373
FGENESH: 459	112	1	gi|15238034|ref|NP_199529.1|	vesicle-associated protein 2-1 [Arabidopsis thaliana] >gi|30695123|ref|NP_851144.1| vesicle-associated protein 2-1 [Arabidopsis thaliana] >gi|75180692|sp|Q9LVU1.1|VAP21_ARATH RecName: Full=Vesicle-associated protein 2-1; AltName: Full=Plant VAP homolog 21; Short=AtPVA21; AltName: Full=VAMP-associated protein 2-1; Contains: RecName: Full=Vesicle-associated protein 2-1, N-terminally processed >gi|8…	NP_199529	220	1	28.1054	61	3.73615
FGENESH: 460	147
FGENESH: 461	275	1	gi|9759493|dbj|BAB10743.1|	retroelement pol polyprotein-like [Arabidopsis thaliana]	BAB10743	1109	1	129.798	325	2.96731e-33
FGENESH: 462	341	1	gi|297791163|ref|XP_002863466.1|	binding protein [Arabidopsis lyrata subsp. lyrata] >gi|297309301|gb|EFH39725.1| binding protein [Arabidopsis lyrata subsp. lyrata]	XP_002863466	633	1	32.7278	73	1.47821
FGENESH: 463	135
FGENESH: 464	435	1	gi|1032289139|gb|OAP03466.1|	hypothetical protein AXX17_AT3G35080 [Arabidopsis thaliana]	OAP03466	1386	1	45.0542	105	0.000382378
FGENESH: 465	72
FGENESH: 466	325	1	gi|3047066|gb|AAC13580.1|	contains similarity to retrovirus-related POL polyproteins [Arabidopsis thaliana] >gi|8843879|dbj|BAA97405.1| unnamed protein product [Arabidopsis thaliana]	AAC13580	579	1	165.236	417	7.47328e-46
FGENESH: 468	120	1	gi|8809670|dbj|BAA97221.1|	unnamed protein product [Arabidopsis thaliana] >gi|1032279653|gb|OAO93981.1| hypothetical protein AXX17_AT5G45340 [Arabidopsis thaliana]	BAA97221	293	1	30.8018	68	0.718273
FGENESH: 469	253
FGENESH: 470	358
FGENESH: 471	235
FGENESH: 472	1614	1	gi|2982431|emb|CAA18239.1|	leucine rich repeat-like protein [Arabidopsis thaliana] >gi|7268809|emb|CAB79014.1| leucine rich repeat-like protein [Arabidopsis thaliana]	CAA18239	1232	1	538.495	1386	2.04277e-166
FGENESH: 473	540	1	gi|9802525|gb|AAF99727.1|AC004557_6	F17L21.7 [Arabidopsis thaliana]	AAF99727	1534	1	126.331	316	1.0814e-29
FGENESH: 474	124
FGENESH: 475	173	1	gi|222424932|dbj|BAH20417.1|	AT1G29670 [Arabidopsis thaliana]	BAH20417	187	1	102.834	255	2.92303e-27
FGENESH: 476	514	1	gi|3980409|gb|AAC95212.1|	Mutator-like transposase [Arabidopsis thaliana]	AAC95212	915	1	194.512	493	5.66668e-53
FGENESH: 477	698	1	gi|5923681|gb|AAD56332.1|AC009326_19	hypothetical protein [Arabidopsis thaliana] >gi|6478913|gb|AAF14018.1|AC011436_2 hypothetical protein [Arabidopsis thaliana]	AAD56332	1000	1	60.4622	145	1.21188e-08
FGENESH: 478	518	1	gi|12320742|gb|AAG50520.1|AC084221_2	mutator-like transposase, putative [Arabidopsis thaliana]	AAG50520	1127	1	169.859	429	2.24058e-44
FGENESH: 479	380	1	gi|4773892|gb|AAD29765.1|AF076243_12	hypothetical protein [Arabidopsis thaliana] >gi|7267210|emb|CAB77921.1| hypothetical protein [Arabidopsis thaliana]	AAD29765	917	1	57.7658	138	2.40048e-08
FGENESH: 480	414	1	gi|8778340|gb|AAF79348.1|AC007887_7	F15O4.13 [Arabidopsis thaliana]	AAF79348	1887	1	97.8265	242	5.14113e-21
FGENESH: 481	79	1	gi|222424932|dbj|BAH20417.1|	AT1G29670 [Arabidopsis thaliana]	BAH20417	187	1	79.7221	195	8.02608e-20
FGENESH: 482	320	1	gi|6910579|gb|AAF31284.1|AC006424_13	MUDRA-like transposase [Arabidopsis thaliana]	AAF31284	517	1	129.413	324	4.69512e-33
FGENESH: 483	90
FGENESH: 484	157	1	gi|297833772|ref|XP_002884768.1|	hypothetical protein ARALYDRAFT_317800 [Arabidopsis lyrata subsp. lyrata] >gi|297330608|gb|EFH61027.1| hypothetical protein ARALYDRAFT_317800 [Arabidopsis lyrata subsp. lyrata]	XP_002884768	344	1	36.965	84	0.00998066
FGENESH: 485	106	1	gi|297795463|ref|XP_002865616.1|	predicted protein [Arabidopsis lyrata subsp. lyrata] >gi|297311451|gb|EFH41875.1| predicted protein [Arabidopsis lyrata subsp. lyrata]	XP_002865616	655	1	30.8018	68	0.58794
FGENESH: 486	109
FGENESH: 487	451	1	gi|4585914|gb|AAD25575.1|	Mutator-like transposase [Arabidopsis thaliana]	AAD25575	607	1	171.4	433	1.72296e-46
FGENESH: 488	442	1	gi|4773892|gb|AAD29765.1|AF076243_12	hypothetical protein [Arabidopsis thaliana] >gi|7267210|emb|CAB77921.1| hypothetical protein [Arabidopsis thaliana]	AAD29765	917	1	54.299	129	3.6758e-07
FGENESH: 489	345
FGENESH: 490	305	1	gi|297845888|ref|XP_002890825.1|	GDSL-motif lipase/hydrolase family protein [Arabidopsis lyrata subsp. lyrata] >gi|297336667|gb|EFH67084.1| GDSL-motif lipase/hydrolase family protein [Arabidopsis lyrata subsp. lyrata]	XP_002890825	363	1	165.622	418	5.55203e-48
FGENESH: 491	646	1	gi|6996255|emb|CAB75481.1|	copia-like polyprotein [Arabidopsis thaliana]	CAB75481	1363	1	171.4	433	7.54652e-44
FGENESH: 492	152	1	gi|297845888|ref|XP_002890825.1|	GDSL-motif lipase/hydrolase family protein [Arabidopsis lyrata subsp. lyrata] >gi|297336667|gb|EFH67084.1| GDSL-motif lipase/hydrolase family protein [Arabidopsis lyrata subsp. lyrata]	XP_002890825	363	1	88.5817	218	6.75184e-21
FGENESH: 493	375	1	gi|1032287849|gb|OAP02176.1|	hypothetical protein AXX17_AT3G56820 [Arabidopsis thaliana]	OAP02176	427	1	78.5666	192	2.94601e-15
FGENESH: 494	253	1	gi|297800018|ref|XP_002867893.1|	EMB1895 [Arabidopsis lyrata subsp. lyrata] >gi|297313729|gb|EFH44152.1| EMB1895 [Arabidopsis lyrata subsp. lyrata]	XP_002867893	1134	1	31.187	69	3.22948
FGENESH: 495	485	1	gi|297845888|ref|XP_002890825.1|	GDSL-motif lipase/hydrolase family protein [Arabidopsis lyrata subsp. lyrata] >gi|297336667|gb|EFH67084.1| GDSL-motif lipase/hydrolase family protein [Arabidopsis lyrata subsp. lyrata]	XP_002890825	363	1	183.726	465	7.40561e-53
FGENESH: 496	133	1	gi|297826899|ref|XP_002881332.1|	hypothetical protein ARALYDRAFT_482377 [Arabidopsis lyrata subsp. lyrata] >gi|297327171|gb|EFH57591.1| hypothetical protein ARALYDRAFT_482377 [Arabidopsis lyrata subsp. lyrata]	XP_002881332	134	1	108.227	269	1.06052e-30
FGENESH: 497	340	1	gi|18400517|ref|NP_566493.1|	bidirectional sugar transporter SWEET2 [Arabidopsis thaliana] >gi|75273203|sp|Q9LH79.1|SWET2_ARATH RecName: Full=Bidirectional sugar transporter SWEET2; Short=AtSWEET2; AltName: Full=Protein SUGARS WILL EVENTUALLY BE EXPORTED TRANSPORTERS 2 >gi|11994587|dbj|BAB02642.1| MtN3-like protein [Arabidopsis thaliana] >gi|15809923|gb|AAL06889.1| AT3g14770/T21E2_2 [Arabidopsis thaliana] >gi|17978879|gb|AAL…	NP_566493	236	1	234.187	596	1.10589e-75
FGENESH: 498	536	1	gi|297800260|ref|XP_002868014.1|	hypothetical protein ARALYDRAFT_493066 [Arabidopsis lyrata subsp. lyrata] >gi|297313850|gb|EFH44273.1| hypothetical protein ARALYDRAFT_493066 [Arabidopsis lyrata subsp. lyrata]	XP_002868014	235	1	151.754	382	6.21055e-42
FGENESH: 499	1414	1	gi|15217785|ref|NP_171753.1|	P-glycoprotein 11 [Arabidopsis thaliana] >gi|75334433|sp|Q9FWX7.1|AB11B_ARATH RecName: Full=ABC transporter B family member 11; Short=ABC transporter ABCB.11; Short=AtABCB11; AltName: Full=Multidrug resistance protein 8; AltName: Full=P-glycoprotein 11 >gi|9972378|gb|AAG10628.1|AC022521_6 Putative ABC transporter [Arabidopsis thaliana] >gi|332189319|gb|AEE27440.1| P-glycoprotein 11 [Arabidopsis t…	NP_171753	1278	1	1478.38	3826	0
FGENESH: 500	659	1	gi|297826895|ref|XP_002881330.1|	hypothetical protein ARALYDRAFT_482373 [Arabidopsis lyrata subsp. lyrata] >gi|297327169|gb|EFH57589.1| hypothetical protein ARALYDRAFT_482373 [Arabidopsis lyrata subsp. lyrata]	XP_002881330	241	1	36.5798	83	0.11999
FGENESH: 501	191
FGENESH: 502	435	1	gi|1032278655|gb|OAO92983.1|	hypothetical protein AXX17_AT5G02100 [Arabidopsis thaliana]	OAO92983	346	1	85.1149	209	1.63734e-17
FGENESH: 503	239	1	gi|1032303398|gb|OAP17723.1|	ATPI4K ALPHA [Arabidopsis thaliana]	OAP17723	701	1	380.948	977	1.04797e-128
FGENESH: 504	334	1	gi|1032303398|gb|OAP17723.1|	ATPI4K ALPHA [Arabidopsis thaliana]	OAP17723	701	1	438.343	1126	1.92676e-149
FGENESH: 505	845	1	gi|297847222|ref|XP_002891492.1|	phosphatidylinositol 4-kinase [Arabidopsis lyrata subsp. lyrata] >gi|297337334|gb|EFH67751.1| phosphatidylinositol 4-kinase [Arabidopsis lyrata subsp. lyrata]	XP_002891492	2018	1	679.863	1753	0
FGENESH: 506	1146	1	gi|9695359|gb|AAC32803.2|	phosphatidylinositol 4-kinase [Arabidopsis thaliana]	AAC32803	2028	1	910.212	2351	0
FGENESH: 507	89	1	gi|1032299597|gb|OAP13922.1|	hypothetical protein AXX17_AT1G34350 [Arabidopsis thaliana]	OAP13922	763	1	30.8018	68	0.351301
FGENESH: 508	439	1	gi|18422663|ref|NP_568662.1|	protein REDUCED WALL ACETYLATION 1 [Arabidopsis thaliana] >gi|75154143|sp|Q8L7C8.1|RWA1_ARATH RecName: Full=Protein REDUCED WALL ACETYLATION 1 >gi|22531002|gb|AAM97005.1| putative protein [Arabidopsis thaliana] >gi|332007988|gb|AED95371.1| O-acetyltransferase family protein [Arabidopsis thaliana] >gi|1032280639|gb|OAO94967.1| RWA1 [Arabidopsis thaliana]	NP_568662	540	1	597.816	1540	0
FGENESH: 509	133	1	gi|1032284816|gb|OAO99143.1|	hypothetical protein AXX17_AT4G12380 [Arabidopsis thaliana]	OAO99143	476	1	135.191	339	6.25505e-38
FGENESH: 510	241
FGENESH: 511	267	1	gi|15220615|ref|NP_174286.1|	chlorophyll A/B binding protein 1 [Arabidopsis thaliana] >gi|115783|sp|P04778.1|CB1C_ARATH RecName: Full=Chlorophyll a-b binding protein 1, chloroplastic; AltName: Full=Chlorophyll a-b protein 140; Short=CAB-140; AltName: Full=LHCII type I CAB-1; Flags: Precursor >gi|9972353|gb|AAG10603.1|AC008030_3 Putative chlorophyll a/b-binding protein [Arabidopsis thaliana] >gi|16226883|gb|AAL16289.1|AF42835…	NP_174286	267	1	475.707	1223	1.31604e-171
FGENESH: 512	267	1	gi|15220615|ref|NP_174286.1|	chlorophyll A/B binding protein 1 [Arabidopsis thaliana] >gi|115783|sp|P04778.1|CB1C_ARATH RecName: Full=Chlorophyll a-b binding protein 1, chloroplastic; AltName: Full=Chlorophyll a-b protein 140; Short=CAB-140; AltName: Full=LHCII type I CAB-1; Flags: Precursor >gi|9972353|gb|AAG10603.1|AC008030_3 Putative chlorophyll a/b-binding protein [Arabidopsis thaliana] >gi|16226883|gb|AAL16289.1|AF42835…	NP_174286	267	1	475.707	1223	1.31604e-171
FGENESH: 513	2434	1	gi|297851354|ref|XP_002893558.1|	hypothetical protein ARALYDRAFT_473146 [Arabidopsis lyrata subsp. lyrata] >gi|297339400|gb|EFH69817.1| hypothetical protein ARALYDRAFT_473146 [Arabidopsis lyrata subsp. lyrata]	XP_002893558	841	1	436.032	1120	5.7862e-131
FGENESH: 514	104	1	gi|297846814|ref|XP_002891288.1|	hypothetical protein ARALYDRAFT_314128 [Arabidopsis lyrata subsp. lyrata] >gi|297337130|gb|EFH67547.1| hypothetical protein ARALYDRAFT_314128 [Arabidopsis lyrata subsp. lyrata]	XP_002891288	406	1	27.7202	60	6.37448
FGENESH: 515	1096
FGENESH: 516	746
FGENESH: 517	472
FGENESH: 518	96	1	gi|297798038|ref|XP_002866903.1|	hypothetical protein ARALYDRAFT_353015 [Arabidopsis lyrata subsp. lyrata] >gi|297312739|gb|EFH43162.1| hypothetical protein ARALYDRAFT_353015 [Arabidopsis lyrata subsp. lyrata]	XP_002866903	108	1	130.568	327	2.07372e-40
FGENESH: 519	456	1	gi|18414006|ref|NP_567405.1|	3-isopropylmalate dehydratase [Arabidopsis thaliana] >gi|75249794|sp|Q94AR8.1|LEUC_ARATH RecName: Full=3-isopropylmalate dehydratase large subunit; AltName: Full=AtLEUC; AltName: Full=Isopropylmalate isomerase large subunit 1; Short=AtIIL1; Flags: Precursor >gi|15027971|gb|AAK76516.1| unknown protein [Arabidopsis thaliana] >gi|21436051|gb|AAM51226.1| unknown protein [Arabidopsis thaliana] >gi|332…	NP_567405	509	1	754.592	1947	0
FGENESH: 520	493	1	gi|15225835|ref|NP_180890.1|	calcium-dependent lipid-binding domain-containing protein [Arabidopsis thaliana] >gi|2459415|gb|AAB80650.1| hypothetical protein [Arabidopsis thaliana] >gi|330253721|gb|AEC08815.1| Calcium-dependent lipid-binding (CaLB domain) family protein [Arabidopsis thaliana]	NP_180890	602	1	215.698	548	1.90455e-62
FGENESH: 521	682	1	gi|18390404|ref|NP_563709.1|	carboxylate clamp-tetratricopeptide repeat protein [Arabidopsis thaliana] >gi|17644167|gb|AAL38781.1| unknown protein [Arabidopsis thaliana] >gi|20465343|gb|AAM20075.1| unknown protein [Arabidopsis thaliana] >gi|332189589|gb|AEE27710.1| Tetratricopeptide repeat (TPR)-like superfamily protein [Arabidopsis thaliana]	NP_563709	310	1	154.451	389	3.09023e-41
FGENESH: 522	101	1	gi|15240059|ref|NP_199210.1|	translocase of outer membrane 22-V [Arabidopsis thaliana] >gi|24212685|sp|Q9FNC9.3|TOM92_ARATH RecName: Full=Mitochondrial import receptor subunit TOM9-2; AltName: Full=Mitochondrial import receptor subunit TOM22 homolog 2; AltName: Full=Translocase of outer membrane 22 kDa subunit homolog 2; AltName: Full=Translocase of outer membrane 9 kDa subunit TOM9-2 >gi|9758556|dbj|BAB09057.1| unnamed prot…	NP_199210	99	1	99.7525	247	2.93532e-28
FGENESH: 523	599	1	gi|3695376|gb|AAC62779.1|	F11O4.2 [Arabidopsis thaliana]	AAC62779	382	1	52.373	124	1.5382e-06
FGENESH: 524	181	1	gi|297828894|ref|XP_002882329.1|	MADS-box family protein [Arabidopsis lyrata subsp. lyrata] >gi|297328169|gb|EFH58588.1| MADS-box family protein [Arabidopsis lyrata subsp. lyrata]	XP_002882329	205	1	82.8037	203	2.19902e-19
FGENESH: 525	154	1	gi|15239085|ref|NP_201360.1|	pentatricopeptide repeat-containing protein [Arabidopsis thaliana] >gi|75180382|sp|Q9LSL8.1|PP446_ARATH RecName: Full=Pentatricopeptide repeat-containing protein At5g65570 >gi|8978285|dbj|BAA98176.1| unnamed protein product [Arabidopsis thaliana] >gi|332010689|gb|AED98072.1| Tetratricopeptide repeat (TPR)-like superfamily protein [Arabidopsis thaliana] >gi|1032277375|gb|OAO91703.1| hypothetical p…	NP_201360	738	1	63.929	154	6.83614e-12
FGENESH: 526	347	1	gi|297804564|ref|XP_002870166.1|	peroxidase 40 [Arabidopsis lyrata subsp. lyrata] >gi|297316002|gb|EFH46425.1| peroxidase 40 [Arabidopsis lyrata subsp. lyrata]	XP_002870166	362	1	428.713	1101	3.41529e-150
FGENESH: 527	385	1	gi|42561693|ref|NP_171946.2|	plasmodesmata-located protein 2 [Arabidopsis thaliana] >gi|75127023|sp|Q6NM73.1|CRRS3_ARATH RecName: Full=Cysteine-rich repeat secretory protein 3; AltName: Full=Plasmodesmata-located protein 2; Short=PDLP2; Flags: Precursor >gi|38566686|gb|AAR24233.1| At1g04520 [Arabidopsis thaliana] >gi|45592918|gb|AAS68113.1| At1g04520 [Arabidopsis thaliana] >gi|332189588|gb|AEE27709.1| plasmodesmata-located p…	NP_171946	307	1	285.804	730	3.67927e-94
FGENESH: 528	483	1	gi|297823133|ref|XP_002879449.1|	hypothetical protein ARALYDRAFT_482284 [Arabidopsis lyrata subsp. lyrata] >gi|297325288|gb|EFH55708.1| hypothetical protein ARALYDRAFT_482284 [Arabidopsis lyrata subsp. lyrata]	XP_002879449	403	1	316.62	810	1.4269e-103
FGENESH: 529	698	1	gi|297804872|ref|XP_002870320.1|	hypothetical protein ARALYDRAFT_493473 [Arabidopsis lyrata subsp. lyrata] >gi|297316156|gb|EFH46579.1| hypothetical protein ARALYDRAFT_493473 [Arabidopsis lyrata subsp. lyrata]	XP_002870320	869	1	660.218	1702	0
FGENESH: 530	2867	1	gi|15226107|ref|NP_180900.1|	uncharacterized protein [Arabidopsis thaliana] >gi|2459424|gb|AAB80659.1| unknown protein [Arabidopsis thaliana] >gi|330253738|gb|AEC08832.1| hypothetical protein (DUF810) [Arabidopsis thaliana]	NP_180900	1039	1	1169.07	3023	0
FGENESH: 531	500
FGENESH: 532	435
FGENESH: 533	1007	1	gi|7939537|dbj|BAA95740.1|	chromosome condensation regulator-like protein protein [Arabidopsis thaliana]	BAA95740	1067	1	1187.94	3072	0
FGENESH: 534	143	1	gi|1032286736|gb|OAP01064.1|	hypothetical protein AXX17_AT4G13870 [Arabidopsis thaliana]	OAP01064	344	1	103.99	258	8.5266e-27
FGENESH: 536	387	1	gi|297791447|ref|XP_002863608.1|	hypothetical protein ARALYDRAFT_494580 [Arabidopsis lyrata subsp. lyrata] >gi|297309443|gb|EFH39867.1| hypothetical protein ARALYDRAFT_494580 [Arabidopsis lyrata subsp. lyrata]	XP_002863608	472	1	286.96	733	2.08889e-92
FGENESH: 537	135	1	gi|1032276020|gb|OAO90348.1|	hypothetical protein AXX17_AT5G47830 [Arabidopsis thaliana]	OAO90348	1431	1	29.261	64	3.43745
FGENESH: 538	526	1	gi|297795087|ref|XP_002865428.1|	hypothetical protein ARALYDRAFT_331059 [Arabidopsis lyrata subsp. lyrata] >gi|297311263|gb|EFH41687.1| hypothetical protein ARALYDRAFT_331059 [Arabidopsis lyrata subsp. lyrata]	XP_002865428	517	1	837.41	2162	0
FGENESH: 539	338	1	gi|4406792|gb|AAD20101.1|	putative retroelement pol polyprotein [Arabidopsis thaliana]	AAD20101	764	1	180.644	457	2.2756e-50
FGENESH: 540	742	1	gi|7021724|gb|AAF35405.1|	hypothetical protein [Arabidopsis thaliana]	AAF35405	468	1	32.3426	72	4.38535
FGENESH: 541	873
FGENESH: 542	369
FGENESH: 543	1125
FGENESH: 544	253	1	gi|297853358|ref|XP_002894560.1|	leucine-rich repeat family protein [Arabidopsis lyrata subsp. lyrata] >gi|297340402|gb|EFH70819.1| leucine-rich repeat family protein [Arabidopsis lyrata subsp. lyrata]	XP_002894560	1058	1	34.2686	77	0.279705
FGENESH: 545	211	1	gi|21554205|gb|AAM63284.1|	ethylene response factor ERF1 [Arabidopsis thaliana]	AAM63284	218	1	224.942	572	3.68367e-74
FGENESH: 546	165	1	gi|1032289360|gb|OAP03687.1|	TDR1 [Arabidopsis thaliana]	OAP03687	139	1	147.902	372	1.26028e-45
	165	2	gi|42565130|ref|NP_188964.2|	ethylene-responsive transcription factor ERF098 [Arabidopsis thaliana] >gi|75274087|sp|Q9LTC5.1|ERF98_ARATH RecName: Full=Ethylene-responsive transcription factor ERF098 >gi|7939533|dbj|BAA95736.1| Nicotiana EREBP-3-like protein [Arabidopsis thaliana] >gi|34221729|emb|CAE45639.1| putative ethylene responsive element binding protein [Arabidopsis thaliana] >gi|332643216|gb|AEE76737.1| Integrase-typ…	NP_188964	139	1	145.591	366	8.51221e-45
FGENESH: 547	131	1	gi|42565130|ref|NP_188964.2|	ethylene-responsive transcription factor ERF098 [Arabidopsis thaliana] >gi|75274087|sp|Q9LTC5.1|ERF98_ARATH RecName: Full=Ethylene-responsive transcription factor ERF098 >gi|7939533|dbj|BAA95736.1| Nicotiana EREBP-3-like protein [Arabidopsis thaliana] >gi|34221729|emb|CAE45639.1| putative ethylene responsive element binding protein [Arabidopsis thaliana] >gi|332643216|gb|AEE76737.1| Integrase-typ…	NP_188964	139	1	125.946	315	1.58383e-37
FGENESH: 548	165
FGENESH: 549	628	1	gi|297800800|ref|XP_002868284.1|	hypothetical protein ARALYDRAFT_915427 [Arabidopsis lyrata subsp. lyrata] >gi|297314120|gb|EFH44543.1| hypothetical protein ARALYDRAFT_915427 [Arabidopsis lyrata subsp. lyrata]	XP_002868284	158	1	147.132	370	1.08665e-40
FGENESH: 550	247
FGENESH: 551	1567	1	gi|8778610|gb|AAF79618.1|AC027665_19	F5M15.26 [Arabidopsis thaliana]	AAF79618	1838	1	410.223	1053	3.42903e-117
FGENESH: 552	499	1	gi|6091749|gb|AAF03460.1|AC009992_2	putative reverse transcriptase, 5' partial, partial [Arabidopsis thaliana]	AAF03460	177	1	86.2705	212	4.62373e-19
FGENESH: 553	1250	1	gi|15239896|ref|NP_199166.1|	Helicase protein with RING/U-box domain [Arabidopsis thaliana] >gi|60390960|sp|Q9FIY7.1|SM3L3_ARATH RecName: Full=Putative SWI/SNF-related matrix-associated actin-dependent regulator of chromatin subfamily A member 3-like 3; Short=SMARCA3-like protein 3 >gi|10178192|dbj|BAB11616.1| DNA repair protein-like [Arabidopsis thaliana] >gi|332007595|gb|AED94978.1| Helicase protein with RING/U-box domain-…	NP_199166	1277	1	1085.09	2805	0
FGENESH: 554	111	1	gi|297836758|ref|XP_002886261.1|	hypothetical protein ARALYDRAFT_900366 [Arabidopsis lyrata subsp. lyrata] >gi|297332101|gb|EFH62520.1| hypothetical protein ARALYDRAFT_900366 [Arabidopsis lyrata subsp. lyrata]	XP_002886261	167	1	26.9498	58	8.88439
FGENESH: 555	147
FGENESH: 556	395	2	gi|15217954|ref|NP_176135.1|	CC-NBS-LRR class disease resistance protein [Arabidopsis thaliana] >gi|374095512|sp|Q8W474.4|DRL7_ARATH RecName: Full=Probable disease resistance protein At1g58390 >gi|12321042|gb|AAG50638.1|AC082643_2 disease resistance protein, putative [Arabidopsis thaliana] >gi|18181933|dbj|BAB83871.1| disease resistance protein [Arabidopsis thaliana] >gi|332195423|gb|AEE33544.1| Disease resistance protein (C…	NP_176135	907	1	34.2686	77	0.633937
	395	4	gi|17065444|gb|AAL32876.1|	disease resistance protein, putative [Arabidopsis thaliana]	AAL32876	598	1	33.113	74	1.15668
	395	5	gi|22087189|gb|AAM90871.1|AF487809_1	RPS2 [Arabidopsis thaliana]	AAM90871	909	1	33.113	74	1.52808
FGENESH: 557	673	1	gi|8778340|gb|AAF79348.1|AC007887_7	F15O4.13 [Arabidopsis thaliana]	AAF79348	1887	1	264.233	674	1.01745e-74
FGENESH: 558	43
FGENESH: 559	835	1	gi|1032282453|gb|OAO96780.1|	CSLG2 [Arabidopsis thaliana]	OAO96780	722	1	456.447	1173	6.46673e-149
FGENESH: 560	508	1	gi|1032279328|gb|OAO93656.1|	hypothetical protein AXX17_AT5G40560 [Arabidopsis thaliana]	OAO93656	276	1	110.153	274	1.90148e-26
FGENESH: 561	1506	1	gi|334182289|ref|NP_001184907.1|	MATH domain-containing protein [Arabidopsis thaliana] >gi|332189562|gb|AEE27683.1| TRAF-like superfamily protein [Arabidopsis thaliana]	NP_001184907	1055	1	607.446	1565	0
FGENESH: 562	480	1	gi|15238751|ref|NP_197908.1|	SPFH/Band 7/PHB domain-containing membrane-associated protein [Arabidopsis thaliana] >gi|75316159|sp|Q4V3D6.1|FLOT2_ARATH RecName: Full=Flotillin-like protein 2; AltName: Full=Nodulin-like protein 2 >gi|66792618|gb|AAY56411.1| At5g25260 [Arabidopsis thaliana] >gi|332006035|gb|AED93418.1| SPFH/Band 7/PHB domain-containing membrane-associated protein family [Arabidopsis thaliana] >gi|1032275904|gb|…	NP_197908	463	1	590.882	1522	0
FGENESH: 563	96
FGENESH: 564	61
FGENESH: 565	65
FGENESH: 566	120	1	gi|15235611|ref|NP_193965.1|	cytidinediphosphate diacylglycerol synthase 2 [Arabidopsis thaliana] >gi|75098823|sp|O49639.1|CDS2_ARATH RecName: Full=Phosphatidate cytidylyltransferase 2; AltName: Full=CDP-DAG synthase 2; AltName: Full=CDP-DG synthase 2; AltName: Full=CDP-diacylglycerol synthase 2; Short=CDS2; AltName: Full=CDP-diglyceride pyrophosphorylase 2; AltName: Full=CDP-diglyceride synthase 2; AltName: Full=CTP:phospha…	NP_193965	423	1	151.369	381	1.0017e-44
FGENESH: 567	159
FGENESH: 568	776	1	gi|30696710|ref|NP_176433.2|	phosphatidate cytidylyltransferase [Arabidopsis thaliana] >gi|3121836|sp|O04928.1|CDS1_ARATH RecName: Full=Phosphatidate cytidylyltransferase 1; AltName: Full=CDP-DAG synthase 1; AltName: Full=CDP-DG synthase 1; AltName: Full=CDP-diacylglycerol synthase 1; Short=CDS1; AltName: Full=CDP-diglyceride pyrophosphorylase 1; AltName: Full=CDP-diglyceride synthase 1; AltName: Full=CTP:phosphatidate cytid…	NP_176433	421	1	343.969	881	3.02678e-110
FGENESH: 569	577	1	gi|1032275028|gb|OAO89362.1|	hypothetical protein AXX17_ATUG01330 [Arabidopsis thaliana]	OAO89362	1203	1	67.3958	163	6.10432e-11
FGENESH: 570	588	1	gi|13449373|ref|NP_085555.1|	hypothetical protein ArthMp088 [Arabidopsis thaliana] >gi|45477054|sp|P92535.1|M1010_ARATH RecName: Full=Uncharacterized mitochondrial protein AtMg01010; AltName: Full=ORF118 >gi|1785757|emb|CAA69841.1| unnamed protein product [Arabidopsis thaliana]	NP_085555	118	1	77.7962	190	1.36572e-16
FGENESH: 571	378
FGENESH: 572	182	1	gi|12320880|gb|AAG50571.1|AC079280_2	mutator-like transposase, putative [Arabidopsis thaliana]	AAG50571	238	1	31.5722	70	0.907013
FGENESH: 573	362
FGENESH: 574	270
FGENESH: 575	312	1	gi|12320880|gb|AAG50571.1|AC079280_2	mutator-like transposase, putative [Arabidopsis thaliana]	AAG50571	238	1	33.113	74	0.684692
FGENESH: 576	505
FGENESH: 577	184
FGENESH: 578	3386	1	gi|297811067|ref|XP_002873417.1|	MRS2-7 [Arabidopsis lyrata subsp. lyrata] >gi|297319254|gb|EFH49676.1| MRS2-7 [Arabidopsis lyrata subsp. lyrata]	XP_002873417	386	1	333.954	855	2.45886e-101
FGENESH: 578	3386	10	gi|342165132|sp|P0CZ21.1|MRS28_ARATH	RecName: Full=Magnesium transporter MRS2-8; AltName: Full=Magnesium Transporter 8; Short=AtMGT8 >gi|25360964|gb|AAN73218.1| MRS2-8 [Arabidopsis thaliana] >gi|1032276901|gb|OAO91229.1| hypothetical protein AXX17_AT5G09260 [Arabidopsis thaliana]	P0CZ21	380	1	261.151	666	3.04066e-76
FGENESH: 579	142	1	gi|15221606|ref|NP_176471.1|	Lysine-specific histone demethylase 1-1 [Arabidopsis thaliana] >gi|75161368|sp|Q8VXV7.1|LDL1_ARATH RecName: Full=Lysine-specific histone demethylase 1 homolog 1; AltName: Full=Flavin-containing amine oxidase domain-containing protein 1; AltName: Full=Protein LSD1-LIKE 1 >gi|18377829|gb|AAL67101.1| At1g62830/F23N19_19 [Arabidopsis thaliana] >gi|23505983|gb|AAN28851.1| At1g62830/F23N19_19 [Arabidop…	NP_176471	844	1	29.6462	65	2.98394
FGENESH: 580	67	1	gi|297798984|ref|XP_002867376.1|	hypothetical protein ARALYDRAFT_491757 [Arabidopsis lyrata subsp. lyrata] >gi|297313212|gb|EFH43635.1| hypothetical protein ARALYDRAFT_491757 [Arabidopsis lyrata subsp. lyrata]	XP_002867376	170	1	25.7942	55	7.49683
FGENESH: 581	240	1	gi|15236492|ref|NP_192583.1|	Ulp1 protease family protein [Arabidopsis thaliana] >gi|5791481|emb|CAB53525.1| putative protein [Arabidopsis thaliana] >gi|7267484|emb|CAB77968.1| putative protein [Arabidopsis thaliana] >gi|332657242|gb|AEE82642.1| Ulp1 protease family protein [Arabidopsis thaliana]	NP_192583	808	1	38.891	89	0.00884632
FGENESH: 582	533	1	gi|18422356|ref|NP_568626.1|	sec23/sec24-like transport protein [Arabidopsis thaliana] >gi|28058769|gb|AAO29951.1| Unknown protein [Arabidopsis thaliana] >gi|34098821|gb|AAQ56793.1| At5g43670 [Arabidopsis thaliana] >gi|332007610|gb|AED94993.1| Sec23/Sec24 protein transport family protein [Arabidopsis thaliana]	NP_568626	794	1	759.985	1961	0
FGENESH: 583	103	1	gi|1032278708|gb|OAO93036.1|	hypothetical protein AXX17_AT5G41700 [Arabidopsis thaliana]	OAO93036	793	1	101.679	252	5.65133e-26
FGENESH: 584	271	1	gi|1032278708|gb|OAO93036.1|	hypothetical protein AXX17_AT5G41700 [Arabidopsis thaliana]	OAO93036	793	1	291.967	746	8.05892e-93
FGENESH: 585	190	1	gi|297823233|ref|XP_002879499.1|	MADS-box family protein [Arabidopsis lyrata subsp. lyrata] >gi|297325338|gb|EFH55758.1| MADS-box family protein [Arabidopsis lyrata subsp. lyrata]	XP_002879499	172	1	62.3882	150	7.8296e-12
FGENESH: 586	420
FGENESH: 587	395	1	gi|5541695|emb|CAB51200.1|	putative protein [Arabidopsis thaliana]	CAB51200	739	1	162.54	410	2.05426e-43
FGENESH: 588	424	1	gi|297815360|ref|XP_002875563.1|	hypothetical protein ARALYDRAFT_484754 [Arabidopsis lyrata subsp. lyrata] >gi|297321401|gb|EFH51822.1| hypothetical protein ARALYDRAFT_484754 [Arabidopsis lyrata subsp. lyrata]	XP_002875563	248	1	60.077	144	1.42403e-09
FGENESH: 589	122	1	gi|304308415|gb|ADL70520.1|	indole-3-acetic acid inducible 4 [Arabidopsis thaliana]	ADL70520	186	1	95.9005	237	2.09963e-25
FGENESH: 590	118
FGENESH: 591	838	1	gi|1032284585|gb|OAO98912.1|	AtAARE [Arabidopsis thaliana]	OAO98912	764	1	821.617	2121	0
	838	10	gi|297805176|ref|XP_002870472.1|	predicted protein [Arabidopsis lyrata subsp. lyrata] >gi|297316308|gb|EFH46731.1| predicted protein [Arabidopsis lyrata subsp. lyrata]	XP_002870472	676	1	78.5666	192	3.33086e-14
FGENESH: 592	426	1	gi|15228920|ref|NP_188940.1|	CBL-interacting serine/threonine-protein kinase 7 [Arabidopsis thaliana] >gi|75338665|sp|Q9XIW0.1|CIPK7_ARATH RecName: Full=CBL-interacting serine/threonine-protein kinase 7; AltName: Full=SNF1-related kinase 3.10; AltName: Full=SOS2-like protein kinase PKS7; AltName: Full=Serine/threonine-protein kinase SR2; Short=AtSR2; Short=AtSRPK1 >gi|13249113|gb|AAK16682.1|AF290192_1 CBL-interacting protein…	NP_188940	429	1	424.091	1089	4.57426e-146
	426	10	gi|15241066|ref|NP_195801.1|	CBL-interacting serine/threonine-protein kinase 15 [Arabidopsis thaliana] >gi|79326680|ref|NP_001031820.1| CBL-interacting serine/threonine-protein kinase 15 [Arabidopsis thaliana] >gi|56748639|sp|P92937.2|CIPKF_ARATH RecName: Full=CBL-interacting serine/threonine-protein kinase 15; AltName: Full=SNF1-related kinase 3.1; AltName: Full=SOS-interacting protein 2; AltName: Full=SOS2-like protein kin…	NP_195801	421	1	347.821	891	2.46704e-116
FGENESH: 593	96
FGENESH: 594	1195	1	gi|297848640|ref|XP_002892201.1|	hypothetical protein ARALYDRAFT_470398 [Arabidopsis lyrata subsp. lyrata] >gi|297338043|gb|EFH68460.1| hypothetical protein ARALYDRAFT_470398 [Arabidopsis lyrata subsp. lyrata]	XP_002892201	524	1	817.379	2110	0
FGENESH: 595	177	1	gi|158828152|gb|ABW81031.1|	LTRGag-pol-polymerase 3 [Arabidopsis lyrata subsp. lyrata]	ABW81031	1296	1	77.411	189	2.95394e-16
FGENESH: 596	681	1	gi|297831016|ref|XP_002883390.1|	hypothetical protein ARALYDRAFT_479809 [Arabidopsis lyrata subsp. lyrata] >gi|297329230|gb|EFH59649.1| hypothetical protein ARALYDRAFT_479809, partial [Arabidopsis lyrata subsp. lyrata]	XP_002883390	395	1	468.774	1205	2.60926e-160
FGENESH: 597	147	1	gi|15228912|ref|NP_188935.1|	ADP-ribosylation factor C1 [Arabidopsis thaliana] >gi|334185556|ref|NP_001189951.1| ADP-ribosylation factor C1 [Arabidopsis thaliana] >gi|297788976|ref|XP_002862508.1| ADP-ribosylation factor C1 [Arabidopsis lyrata subsp. lyrata] >gi|11994726|dbj|BAB03042.1| unnamed protein product [Arabidopsis thaliana] >gi|17381004|gb|AAL36314.1| putative ADP-ribosylation factor [Arabidopsis thaliana] >gi|20465…	NP_188935	183	1	129.798	325	2.78058e-38
FGENESH: 598	248	1	gi|15228912|ref|NP_188935.1|	ADP-ribosylation factor C1 [Arabidopsis thaliana] >gi|334185556|ref|NP_001189951.1| ADP-ribosylation factor C1 [Arabidopsis thaliana] >gi|297788976|ref|XP_002862508.1| ADP-ribosylation factor C1 [Arabidopsis lyrata subsp. lyrata] >gi|11994726|dbj|BAB03042.1| unnamed protein product [Arabidopsis thaliana] >gi|17381004|gb|AAL36314.1| putative ADP-ribosylation factor [Arabidopsis thaliana] >gi|20465…	NP_188935	183	1	218.394	555	1.67698e-71
FGENESH: 599	148
FGENESH: 600	103
FGENESH: 601	79
FGENESH: 602	79
FGENESH: 603	131	1	gi|297821266|ref|XP_002878516.1|	hypothetical protein ARALYDRAFT_907927 [Arabidopsis lyrata subsp. lyrata] >gi|297324354|gb|EFH54775.1| hypothetical protein ARALYDRAFT_907927 [Arabidopsis lyrata subsp. lyrata]	XP_002878516	337	1	52.373	124	2.37527e-08
FGENESH: 604	452	1	gi|297821266|ref|XP_002878516.1|	hypothetical protein ARALYDRAFT_907927 [Arabidopsis lyrata subsp. lyrata] >gi|297324354|gb|EFH54775.1| hypothetical protein ARALYDRAFT_907927 [Arabidopsis lyrata subsp. lyrata]	XP_002878516	337	1	370.163	949	8.47687e-126
FGENESH: 605	155	1	gi|15233513|ref|NP_193200.1|	calmodulin-like protein 8 [Arabidopsis thaliana] >gi|75318109|sp|O23320.1|CML8_ARATH RecName: Full=Calmodulin-like protein 8; Short=AtCaM-8 >gi|5825600|gb|AAD53314.1|AF178074_1 calmodulin 8 [Arabidopsis thaliana] >gi|2244820|emb|CAB10243.1| calmodulin [Arabidopsis thaliana] >gi|7268170|emb|CAB78506.1| calmodulin [Arabidopsis thaliana] >gi|88900402|gb|ABD57513.1| At4g14640 [Arabidopsis thaliana] >…	NP_193200	151	1	223.787	569	1.19221e-75
FGENESH: 606	80	1	gi|18378945|ref|NP_563647.1|	putative cathepsin B-like cysteine protease [Arabidopsis thaliana] >gi|332189291|gb|AEE27412.1| Cysteine proteinases superfamily protein [Arabidopsis thaliana]	NP_563647	379	1	44.669	104	3.04084e-06
FGENESH: 607	1235	1	gi|21554105|gb|AAM63185.1|	ATP sulfurylase, putative [Arabidopsis thaliana]	AAM63185	463	1	481.1	1237	1.18712e-157
FGENESH: 608	147
FGENESH: 609	256	1	gi|42565125|ref|NP_188924.3|	transmembrane emp24 domain-containing protein p24beta3 [Arabidopsis thaliana] >gi|75273406|sp|Q9LIL4.1|P24B3_ARATH RecName: Full=Transmembrane emp24 domain-containing protein p24beta3; AltName: Full=p24 family protein beta2; Short=p24beta2; AltName: Full=p24 family protein beta3; Short=p24beta3; Flags: Precursor >gi|11994713|dbj|BAB03029.1| coated vesicle membrane protein-like [Arabidopsis thalia…	NP_188924	214	1	329.717	844	8.42017e-115
FGENESH: 610	584	1	gi|297831002|ref|XP_002883383.1|	hypothetical protein ARALYDRAFT_479799 [Arabidopsis lyrata subsp. lyrata] >gi|297329223|gb|EFH59642.1| hypothetical protein ARALYDRAFT_479799 [Arabidopsis lyrata subsp. lyrata]	XP_002883383	463	1	647.121	1668	0
FGENESH: 611	540	1	gi|15221141|ref|NP_172655.1|	aspartic proteinase A1 [Arabidopsis thaliana] >gi|75318541|sp|O65390.1|APA1_ARATH RecName: Full=Aspartic proteinase A1; Flags: Precursor >gi|3157937|gb|AAC17620.1| Identical to aspartic proteinase cDNA gb|U51036 from A. thaliana. ESTs gb|N96313, gb|T21893, gb|R30158, gb|T21482, gb|T43650, gb|R64749, gb|R65157, gb|T88269, gb|T44552, gb|T22542, gb|T76533, gb|T44350, gb|Z34591, gb|AA728734, gb|T4600…	NP_172655	506	1	393.66	1010	2.44105e-131
FGENESH: 612	38
FGENESH: 613	139	1	gi|15221875|ref|NP_175868.1|	gamma histone variant H2AX [Arabidopsis thaliana] >gi|567130275|ref|XP_006392493.1| hypothetical protein EUTSA_v10023750mg [Eutrema salsugineum] >gi|727478155|ref|XP_010414915.1| PREDICTED: probable histone H2AXb [Camelina sativa] >gi|727594700|ref|XP_010470366.1| PREDICTED: probable histone H2AXb [Camelina sativa] >gi|75313113|sp|Q9S9K7.1|H2AXB_ARATH RecName: Full=Probable histone H2AXb; AltName…	NP_175868	142	1	58.9214	141	2.46566e-11
FGENESH: 614	130	1	gi|297849188|ref|XP_002892475.1|	hypothetical protein ARALYDRAFT_888122 [Arabidopsis lyrata subsp. lyrata] >gi|727605274|ref|XP_010475706.1| PREDICTED: probable histone H2AXa [Camelina sativa] >gi|297338317|gb|EFH68734.1| hypothetical protein ARALYDRAFT_888122 [Arabidopsis lyrata subsp. lyrata]	XP_002892475	142	1	180.259	456	6.14109e-59
FGENESH: 615	118
FGENESH: 616	130	1	gi|15223948|ref|NP_172363.1|	putative histone H2AXa [Arabidopsis thaliana] >gi|75276926|sp|O04848.1|H2AXA_ARATH RecName: Full=Probable histone H2AXa; AltName: Full=HTA5 >gi|15724304|gb|AAL06545.1|AF412092_1 At1g08880/F7G19_24 [Arabidopsis thaliana] >gi|1922944|gb|AAB70416.1| Strong similarity to Picea histone H2A (gb|X67819). ESTs gb|ATTS3874,gb|T46627,gb|T14194 come from this gene [Arabidopsis thaliana] >gi|20334750|gb|AAM1…	NP_172363	142	1	189.119	479	1.62133e-62
FGENESH: 617	258	1	gi|297836024|ref|XP_002885894.1|	protease inhibitor/seed storage/lipid transfer protein family protein [Arabidopsis lyrata subsp. lyrata] >gi|297331734|gb|EFH62153.1| protease inhibitor/seed storage/lipid transfer protein family protein [Arabidopsis lyrata subsp. lyrata]	XP_002885894	154	1	35.4242	80	0.0492584
FGENESH: 618	209	1	gi|297830982|ref|XP_002883373.1|	protease inhibitor/seed storage/lipid transfer protein family protein [Arabidopsis lyrata subsp. lyrata] >gi|297329213|gb|EFH59632.1| protease inhibitor/seed storage/lipid transfer protein family protein [Arabidopsis lyrata subsp. lyrata]	XP_002883373	203	1	111.309	277	6.71869e-30
FGENESH: 619	3088
FGENESH: 620	150	1	gi|21592364|gb|AAM64315.1|	ferredoxin [Arabidopsis thaliana]	AAM64315	154	1	196.438	498	5.9192e-65
FGENESH: 621	294	1	gi|297830972|ref|XP_002883368.1|	structural constituent of ribosome [Arabidopsis lyrata subsp. lyrata] >gi|297329208|gb|EFH59627.1| structural constituent of ribosome [Arabidopsis lyrata subsp. lyrata]	XP_002883368	311	1	192.2	487	7.14115e-59
FGENESH: 622	312	1	gi|297843332|ref|XP_002889547.1|	DNA binding protein [Arabidopsis lyrata subsp. lyrata] >gi|297335389|gb|EFH65806.1| DNA binding protein [Arabidopsis lyrata subsp. lyrata]	XP_002889547	1121	1	131.339	329	2.77324e-33
